# Supplementary material for: Characterization of the Microbial Resistome in Conventional and “Raised Without Antibiotics” Beef and Dairy Production Systems
Source: Front Microbiol. 2019 Sep 4;10:1980. doi: 10.3389/fmicb.2019.01980 (PMC6736999; doi:10.3389/fmicb.2019.01980)
Supplement: Supplementary file 4 [file Table_4.XLSX]

## Sheet: Hoja1
Supplementary Table 4. Number of normalized aligned reads to each antimicrobial resistance gene
				Type of farm	Dairy	Feedlot	Feedlot	Dairy	Feedlot	Feedlot	Dairy	Dairy	Feedlot	Feedlot	Dairy	Feedlot	Feedlot	Dairy	Dairy	Feedlot	Feedlot	Dairy	Feedlot	Dairy	Dairy	Feedlot	Feedlot	Feedlot	Dairy	Feedlot	Feedlot	Dairy	Feedlot	Feedlot	Feedlot	Feedlot	Dairy	Dairy	Dairy	Dairy	Dairy	Dairy	Feedlot	Dairy	Feedlot	Dairy	Dairy	Dairy	Feedlot
				Antimicrobial use	Natural	Natural	Natural	Natural	Natural	Natural	Natural	Natural	Conventional	Conventional	Conventional	Conventional	Natural	Conventional	Natural	Conventional	Natural	Conventional	Natural	Natural	Conventional	Natural	Conventional	Conventional	Conventional	Natural	Conventional	Conventional	Natural	Natural	Conventional	Natural	Conventional	Natural	Conventional	Conventional	Conventional	Natural	Conventional	Conventional	Conventional	Conventional	Natural	Natural	Conventional
				Type of sample	Feces.High	Waste.Water	Feces.Late	Soil	Soil	Feces.Late	Feces.High	Feces.High	Feces.Late	Soil	Waste.Water	Soil	Feces.Early	Soil	Feces.High	Soil	Feces.Late	Feces.Low	Soil	Waste.Water	Soil	Soil	Waste.Water	Waste.Water	Feces.Low	Soil	Feces.Early	Soil	Soil	Feces.Late	Feces.Early	Soil	Feces.Low	Feces.High	Feces.High	Feces.Low	Feces.High	Feces.Low	Feces.Late	Waste.Water	Feces.Late	Feces.High	Feces.High	Feces.Low	Feces.Early
				Sample ID	F38	W121	F79	S52	S81	F78	F36	F33	F109	S116	W30	S117	F71	S21	F35	S118	F77	F13	S83	W64	S22	S82	W89	W96	F12	S85	F97	S19	S84	F75	F102	S86	F11	F40	F6	F10	F8	F41	F111	W25	F108	F1	F34	F45	F98
Individual gene	Class of resistance	Mechanism of resistance	Group of resistance
100|FR772051.1|FR772051|Aminoglycosides|Aminoglycoside_O-nucleotidyltransferases|ANT3-DPRIME	Aminoglycosides	Aminoglycoside O-nucleotidyltransferases	ANT3-DPRIME		0	0	0	0	0	0	0.588053	0.552467	0	0	0	0	0	0	0	0	0	0.460782	0	0	0	0	0	0	1.15574	0	0.730915	0	0	0	0	0	0.245999	0	0.594575	0.568847	1.69762	0	0	0	0	1.97083	0	0	0
1013|AB119105.1|AB119105|Aminoglycosides|Aminoglycoside_N-acetyltransferases|AAC6-PRIME	Aminoglycosides	Aminoglycoside N-acetyltransferases	AAC6-PRIME		0	0	0	0	0	0	0	0	0	0	0	0	0	0	0	0	0	0.870367	0	0	0	0	0	0	1.15574	0	0	0	0	0	0	0	0.153749	0	0	0	0	0	0	0	0	0	0	0	0
1014|AF001493.1|AF001493|Rifampin|Rifampin_ADP-ribosyltransferase_Arr|ARR	Rifampin	Rifampin ADP-ribosyltransferase Arr	ARR		0	0	0	0	0	0	0	0	0	0	0	0	0	0	0	0.784455	0	0	0	0	0	0.658708	0	0	0	0	0	0	0	0	0	0	0	0	0	0	0	0	0	0	0	0	0	0	0
101|unknown_id|unknown_name|MLS|23S_rRNA_methyltransferases|ERMA	MLS	23S rRNA methyltransferases	ERMA		0	0	0	0	0	0	0	0.345292	0	0	0	0	0	0	0	0	0	0	0	0	0	0	0	0	0.520081	0	0.564798	0	0	0	0	0	0	0	0	0	0.441381	0	0	0	0	0	0	0	0
1090|DQ303459.3|DQ303459|betalactams|Class_A_betalactamases|CTX	betalactams	Class A betalactamases	CTX		0	0	0	0	0	0.859542	0	0	0.258843	0	0	0	0	0	0	0	0.292321	0	0	0	0	0	0	0	0	0	0.149505	0	0	0	0	0	0	0	1.18915	0	1.22229	0	0.210228	0	0.253117	0	0	0	0
1119|M55547.1|TRNTAAB|Aminoglycosides|Aminoglycoside_O-nucleotidyltransferases|ANT3-DPRIME	Aminoglycosides	Aminoglycoside O-nucleotidyltransferases	ANT3-DPRIME		0	7.60456	0	0	0	0	0	0	0	0	0	0	0	0	0	0	0	3.35347	0	0	0	0	0	0	1.3002	0	0.257481	0	0	0	0	0	0.338248	0	0	0.334616	0	0	0	0	0	0	0	0	0
1191|AJ243491.1|AJ243491|Aminoglycosides|Aminoglycoside_O-nucleotidyltransferases|ANT3-DPRIME	Aminoglycosides	Aminoglycoside O-nucleotidyltransferases	ANT3-DPRIME		0	0	0	0	0	0	0	0	0	0	0	0	0	0	0	0	0	0.537579	0	0	0	0	0	0	0	0	0	0	0	0	0	0	0	0	0	0	0	0	0	0	0	0	0	0	0
11|DQ679966.1|DQ679966|Multi-drug_resistance|Multi-drug_efflux_pumps|ACRB	Multi-drug resistance	Multi-drug efflux pumps	ACRB		0	0	0	0	0	7.07587	4.95203	3.62557	3.30025	0	0	0	0	0	0	0	0	0	0	0	0	0	11.5254	10.3969	0	0	5.08318	0	0	0	0	0	11.6696	0	4.78137	0	0	0	1.51203	0	3.0907	0	12.027	0	8.07744
1205|JN086160.1|JN086160|MLS|23S_rRNA_methyltransferases|ERMF	MLS	23S rRNA methyltransferases	ERMF		0	0	0	0	0	0	0	0	0	0	24.4487	0	0	0	0	0	0	0	0	0	0	0	0	0.588505	1.06906	0	0.199341	0	0	0	0	0	0	0	0.396383	0	0.441381	0	0	44.3975	0	0	0	0	0
1261|AY178993.1|AY178993|betalactams|Class_A_betalactamases|CARB	betalactams	Class A betalactamases	CARB		0	0	0	0	0	0	0.402352	0	0	0	0	0	0	0	0	0	0	0	0	0	0	0	0	0	0	0	0	0	0	0	0	0	0	0	0	0	0	0	0	0	0	0	0	0	0
1268|AB976602.1|AB976602|betalactams|Class_A_betalactamases|CTX	betalactams	Class A betalactamases	CTX		1.32275	0	0.379985	0	0	4.29771	0	0	0.784618	0	0	0	0	0	0	0	0.555409	0	0	0	0	0	0	0	0	0	0.606327	0	0	0.274281	0.383674	0	0.676496	2.98001	0	0	0	0	0.347685	0	0.559523	0	3.00674	0	0.789693
1286|U14749.1|PAU14749|betalactams|Class_A_betalactamases|CARB	betalactams	Class A betalactamases	CARB		0	0	0	0	0	0	0	0	0	0	0	0	0	0	0	0	0	0.25599	0	0	0	0	0	0	0	0	0	0	0	0	0	0	0	0	0	0	0	0	0	0	0	0	0	0	0
1373|GU002295.1|GU002295|betalactams|Class_B_betalactamases|POM	betalactams	Class B betalactamases	POM		0	0	0	2.0977	3.73544	0	0	0	0	0	0	0	0	0	0	2.0374	0	0	0	0	2.15079	2.59398	0	0	0	0	0	0	0	0	0	3.69364	0	0	0	0	0	0	0	0	0	0	0	0	0
1374|DQ077487.1|DQ077487|Tetracyclines|Tetracycline_resistance_major_facilitator_superfamily_MFS_efflux_pumps|TET33	Tetracyclines	Tetracycline resistance major facilitator superfamily MFS efflux pumps	TET33		0	0	0	0	0	0	0	0	0	0	0	0	0	0	0	0	0	0	0	0	0	0	0	0	0	0	0.398681	0	0	0	0	0	0	0	0	0	0	0	0	0	0	0	0	0	0.195543
1388|HQ399624.1|HQ399624|Tetracyclines|Tetracycline_resistance_major_facilitator_superfamily_MFS_efflux_pumps|TETA	Tetracyclines	Tetracycline resistance major facilitator superfamily MFS efflux pumps	TETA		0	0	0	0	0	0	0	0	0	0	0	0	0	0	0	0	0	0	0	0	0	0	0	0	0	0	0	0	0	0	0	0	0	0	0	0	0	0	0	0	0	0	0	0	0
13|L11616.1|PSEENVCD|Multi-drug_resistance|Multi-drug_efflux_pumps|MEXB	Multi-drug resistance	Multi-drug efflux pumps	MEXB		0	0	0	17.9197	0	0	0	0	0	0	0	0	0	0	0	10.8843	0	0	18.4882	0	10.24	13.1231	0	0	0	0	0	0	17.2343	0	0	19.1075	0	0	0	0	0	0	0	0	0	0	0	0	0
1457|M16482.1|STMSMK|Aminoglycosides|Aminoglycoside_O-phosphotransferases|APH3-DPRIME	Aminoglycosides	Aminoglycoside O-phosphotransferases	APH3-DPRIME		0	0	0	0	0	0	0	0	0	0	0	0	0	0	0	1.96114	0	0	0	0	0	1.9557	0	0	0	0	0	0	0	0	0	0	0	0	0	0	0	0	0	0	0	0	0	0	0
1470|unknown_id|unknown_name|betalactams|Class_A_betalactamases|CARB	betalactams	Class A betalactamases	CARB		0	0	0	0	0	0	0	0	0	0	0	0	0	0	0	0	0	0	0	0	0	0	0.518642	0	0	0	0	0	0	0	0	0	0	0	0	0	0	0	0	0	0	0	0	0	0
1479|HF953351.1|HF953351|Aminoglycosides|Aminoglycoside_O-phosphotransferases|APH6	Aminoglycosides	Aminoglycoside O-phosphotransferases	APH6		0	0	0	0	0	0	1.14516	0.932288	0.307376	0	0	0	0	0	0	0	0	2.25271	0	0	0	0	2.65084	0.980841	1.27131	0	0.705998	0	0	0	0	0	0.522747	0	0	0.535386	0	0	0	0	0	0	1.00225	0	0.443732
1482|HF953351.1|HF953351|Tetracyclines|Tetracycline_resistance_major_facilitator_superfamily_MFS_efflux_pumps|TETH	Tetracyclines	Tetracycline resistance major facilitator superfamily MFS efflux pumps	TETH		0	0	0	0	0	0	0	0	0	0	0	0	0	0	0	0	0	0	0	0	0	0	0.979658	0.359642	0	0	0.805668	0	0	0	0	0	0	0	0	0	0	0	0	0	0	0	0	0	0
148|JF769133.1|JF769133|Multi-drug_resistance|Multi-drug_efflux_pumps|MSR	Multi-drug resistance	Multi-drug efflux pumps	MSR		0	0	0	0	0	0	0	0	0	0	0	0	0	0	0	0	0	0	0	0	0	0	4.55253	2.55019	0	0.453623	0.855503	0	0	0	0	0	0	0	0	0	0	0	0	0	0	0	0	0	0
149|JF769133.1|JF769133|MLS|Macrolide_phosphotransferases|MPHE	MLS	Macrolide phosphotransferases	MPHE		0	0	0	0	0	0	0	0	0	0	0	0	0	0	0	0	0	0	0	0	0	0	0	0.588505	0	0	0	0	0	0	0	0	0	0	0	0	0	0	0	0	0	0	0	0	0
1507|unknown_id|unknown_name|MLS|Macrolide_phosphotransferases|MPHE	MLS	Macrolide phosphotransferases	MPHE		0	0	0	0	0	0	0	0	0	0	0	0	0	0	0	0	0	0	0.128279	0	0	0	2.30508	0.915452	0	0	0.249176	0	0	0	0	0	0	0	0	0	0	0	0	0	0	0	0	0	0
1531|unknown_id|unknown_name|Tetracyclines|Tetracycline_resistance_major_facilitator_superfamily_MFS_efflux_pumps|TETA	Tetracyclines	Tetracycline resistance major facilitator superfamily MFS efflux pumps	TETA		0	0	0	0	0	0.491167	0	0	0.299287	0	0	0	0	0	0	0	0	0	0	0	0	0	0	0	0	0	0.506657	0	0	0	0	0	0	0	0	0	0	0	0	0	0	0	0	0	0.105292
1538|unknown_id|unknown_name|Phenicol|Phenicol_efflux_pumps|FLOR	Phenicol	Phenicol efflux pumps	FLOR		0	0	0	0	0	0	0	0	0	0	0	0	0	0	0	0	0	0	0	0	0	0	0	0	0	0	0.398681	0	0	0	0	0	0	0	0	0	0	0	0	0	0	0	0	0	0
1577|EU850412.1|EU850412|betalactams|Class_A_betalactamases|CARB	betalactams	Class A betalactamases	CARB		0	0	0	0	0	0	0	0	0	0	0	0	0	0	0	0	0	0	0	0	0	0	0	0	0	0	0	0	0	0	0	0	0	0	0	0	0	0	0	0	0	0	0	0	0
15|AJ252200.1|AJ252200|Multi-drug_resistance|Multi-drug_efflux_pumps|HLYD	Multi-drug resistance	Multi-drug efflux pumps	HLYD		0	0	0	4.32929	0	0	0	0	0	0	0	0	0	0	0	3.72616	0	0	6.23757	0	0	4.0748	10.6034	10.5931	0	0	0	0	0	0	0	0	0	0	0	0	0	0	0	0	0	0	0	0	0
1613|AY740681.1|AY740681|Aminoglycosides|Aminoglycoside_O-nucleotidyltransferases|ANT3-DPRIME	Aminoglycosides	Aminoglycoside O-nucleotidyltransferases	ANT3-DPRIME		0	0	0	0	0	0	0	0	0	0	0	0	0	0	0	0	0	1.02396	0	0	0	0	0	0	1.18463	0	0	0	0	0	0	0	0.461248	0	0	0.736155	0	0	0	0	0	0.886874	0	0	0
1639|AB985401.1|AB985401|Fosfomycin|Fosfomycin_thiol_transferases|FOSA	Fosfomycin	Fosfomycin thiol transferases	FOSA		0	0	0	0	0	0	0	0	0	0	0	0	0	0	0	0	0	0	0	0	0	0	0	0	0	0	0	0	0	0	0	0	0	0	0	0	0	0	0	0	0	0	0	0	0
16|AJ252200.1|AJ252200|Multi-drug_resistance|Multi-drug_efflux_pumps|sme	Multi-drug resistance	Multi-drug efflux pumps	sme		0	0	0	26.9688	28.7862	0	0	0	0	22.9206	0	0	0	0	0	12.1482	0	73.93	22.8658	0	14.2253	17.4634	65.9252	53.7501	78.7923	21.5829	0	0	22.8278	0	0	23.547	21.0329	0	0	37.3097	0	0	0	0	0	0	0	0	10.1382
1737|AY033516.1|AY033516|betalactams|Class_A_betalactamases|CTX	betalactams	Class A betalactamases	CTX		0.587889	0	0	0	0	2.1642	0	0.379821	0.501509	0	0	0	0	0	0	0	0.336169	0	0	0	0	0	0	0	0	0	0.299011	0	0	0	0	0	0	1.43863	0	0	0	0	0.291086	0	0.359693	0	1.24417	0	0.466295
1742|AF313471.1|AF313471|Aminoglycosides|Aminoglycoside_O-nucleotidyltransferases|ANT3-DPRIME	Aminoglycosides	Aminoglycoside O-nucleotidyltransferases	ANT3-DPRIME		0	0	0	0	0	0	0	0	0	0	0	0	0	0	0	0	0	2.4831	0	0	0	0	0	0	1.27131	0	0	0	0	0	0	0	0.491997	0	0	0.83654	0	0	0	0	0	0	0	0	0.0977716
1758|JN676230.2|JN676230|Aminoglycosides|Aminoglycoside_O-nucleotidyltransferases|ANT3-DPRIME	Aminoglycosides	Aminoglycoside O-nucleotidyltransferases	ANT3-DPRIME		0	0	0	0	0	0	0	0	0	0	0	0	0	0	0	0	0	3.48147	0	0	0	0	0	0	1.41578	0	0	0	0	0	0	0	0.630372	0	0	0.401539	0	0	0	0	0	0	0	0	0.105292
17|AJ252200.1|AJ252200|Multi-drug_resistance|Multi-drug_efflux_pumps|cme	Multi-drug resistance	Multi-drug efflux pumps	cme		0	0	0	4.90951	0	0	0	0	0	0	0	0	0	0	0	0	0	0	0	0	0	4.26883	0	6.96397	0	0	0	0	0	0	0	0	0	0	0	0	0	0	0	0	0	0	0	0	0
182|AF118107.1|AF118107|Phenicol|Phenicol_efflux_pumps|FLOR	Phenicol	Phenicol efflux pumps	FLOR		0	0	0	0	0	0	0	0	0	0	0	0	0	0	0	0	0	0	0	0	0	0	0	0.588505	0	0	0.722609	0	0	0	0	0	0	0	0	0	0	0	0	0	0	0	0	0	0.285794
1899|AM932669.1|AM932669|Aminoglycosides|Aminoglycoside_O-nucleotidyltransferases|ANT3-DPRIME	Aminoglycosides	Aminoglycoside O-nucleotidyltransferases	ANT3-DPRIME		0	0	0	0	0	0	0	0	0	0	0	0	0	0	0	0	0	2.76469	0	0	0	0	0	0	1.50246	0	0.0913644	0	0	0	0	0	0.891745	0	0.173418	0.936925	0	0	0	0	0	0	0	0	0
195|U09991.1|SVU09991|Phenicol|Phenicol_efflux_pumps|ARAJ	Phenicol	Phenicol efflux pumps	ARAJ		0	0	0	0	0	0	0	0	0	0	0	0	0	0	0	4.78299	0	0	0	0	5.42443	0	0	0	0	0	0	0	0	0	0	0	0	0	0	0	0	0	0	0	0	0	0	0	0
201|EU523697.1|EU523697|Tetracyclines|Tetracycline_resistance_major_facilitator_superfamily_MFS_efflux_pumps|TETA	Tetracyclines	Tetracycline resistance major facilitator superfamily MFS efflux pumps	TETA		0	0	0	0	0	0	0	0	0	0	0	0	0	0	0	0	0	0	0	0	3.87459	3.6714	0	0	0	0	0	0	0	0	0	0	0	0	0	0	0	0	0	0	0	0	0	0	0
202|DQ195535.2|DQ195535|MLS|Macrolide_glycosyltransferases|OLEI	MLS	Macrolide glycosyltransferases	OLEI		0	0	0	0	0	0	0	0	0	0	0	0	0	0	0	4.04212	0	0	0	0	0	0	0	0	0	0	0	0	0	0	0	0	0	0	0	0	0	0	0	0	0	0	0	0	0
207|unknown_id|unknown_name|Tetracyclines|Tetracycline_resistance_major_facilitator_superfamily_MFS_efflux_pumps|TETV	Tetracyclines	Tetracycline resistance major facilitator superfamily MFS efflux pumps	TETV		0	0	0	0	0	0	0	0	0	0	0	0	0	0	0	2.45687	0	0	4.53787	0	2.54616	2.37952	0	0	0	0	0	0	0	0	0	0	0	0	0	0	0	0	0	0	0	0	0	0	0
222|JQ394987.1|JQ394987|Multi-drug_resistance|Multi-drug_efflux_pumps|MDFA	Multi-drug resistance	Multi-drug efflux pumps	MDFA		1.37174	0	0.659974	0	0	2.71677	1.85701	1.83005	1.63395	0	0	0	0	0	2.15303	0	0.686954	0	0	0	0	0	0	0	0	0	1.72762	0	0	0	0	0	4.42798	2.36346	1.95714	0.970386	2.03714	3.49465	0.468971	0	0.905894	0	5.04579	2.20726	3.44457
223|AJ000283.1|AJ000283|Multi-drug_resistance|Multi-drug_efflux_pumps|TAP	Multi-drug resistance	Multi-drug efflux pumps	TAP		0	0	0	3.0796	0	0	0	0	0	0	0	0	0	0	0	2.84365	0	0	4.53787	0	2.67268	2.58377	0	0	0	0	0	0	3.36779	0	0	3.42727	0	0	0	0	0	0	0	0	0	0	0	0	0
226|FJ196385.1|FJ196385|betalactams|Class_D_betalactamases|OXA	betalactams	Class D betalactamases	OXA		0	0	0	0	0	0	0	0	0	0	0	0	0	0	0	0	0	0	0	0	0	0	0	0	0.606761	0	0	0	0	0	0	0	0	0	0	0	0	0	0	0	0	0	0	0	0
235|unknown_id|unknown_name|MLS|Macrolide_resistance_efflux_pumps|MEFB	MLS	Macrolide resistance efflux pumps	MEFB		0	0	0	0	0	0	0	0	0	0	17.7373	0	0	0	0	0	0	0	0	0	0	0	1.90169	1.8636	0.520081	0	0	0	0	0	0	0	0	0	0	0	0	0	0	0	0	0	0	0	0
246|DQ679966.1|DQ679966|Multi-drug_resistance|Multi-drug_efflux_pumps|MEXE	Multi-drug resistance	Multi-drug efflux pumps	MEXE		0	0	0	0	0	0	0	0	0	0	0	0	0	0	0	0	0	0	0	0	0	0	2.01694	2.32132	0	0	0	0	0	0	0	0	0	0	0	0	0	0	0	0	0	0	0	0	0
249|AY743590.1|AY743590|Tetracyclines|Tetracycline_resistance_major_facilitator_superfamily_MFS_efflux_pumps|TET39	Tetracyclines	Tetracycline resistance major facilitator superfamily MFS efflux pumps	TET39		0	27.5665	0	0	0	0	0	0	0	0	0	0	0	0	0	0	0	0	0	0	0	0	8.81692	19.5841	0	0	0	0	0	0	0	0	0	0	0	0	0	0	0	0	0	0	0	0	0
283|AF121000.1|AF121000|MLS|23S_rRNA_methyltransferases|MYRA	MLS	23S rRNA methyltransferases	MYRA		0	0	0	0	0	0.353026	0	0	0	0	0	0	0	0	0	0	0	0	0	0	0	0	0	0	0	0	2.38378	0	0	0	0	0	0	0	0	0	0	0	0	0	0.213151	0	0	0	0.579108
333|AY509111.1|AY509111|Multi-drug_resistance|Multi-drug_efflux_pumps|DRRA	Multi-drug resistance	Multi-drug efflux pumps	DRRA		0	0	0	0	0	0	0	0	0	0	0	0	0	0	0	4.58688	0	0	0	0	0	4.88669	0	0	0	0	0	0	0	0	0	0	0	0	0	0	0	0	0	0	0	0	0	0	0
348|KF478993.1|KF478993|Glycopeptides|VanA-type_resistance_protein|VANHA	Glycopeptides	VanA-type resistance protein	VANHA		0	0	0	0	0	0	0	0	0	0	0	0	0	0	0	1.22571	0	0	0	0	0	0	0	0	0	0	0	0	0	0	0	0	0	0	0	0	0	0	0	0	0	0	0	0	0
349|KF478993.1|KF478993|Glycopeptides|VanA-type_resistance_protein|VANA	Glycopeptides	VanA-type resistance protein	VANA		0	0	0	0	0	0	0	0	0	0	0	0	0	0	0	1.54167	0	0	0	0	1.63682	0	0	0	0	0	0	0	0	0	0	0	0	0	0	0	0	0	0	0	0	0	0	0	0
353|unknown_id|unknown_name|Glycopeptides|VanO-type_regulator|VANSO	Glycopeptides	VanO-type regulator	VANSO		0	0	0	0	0	0	0	0	0	0	0	0	0	0	0	3.85145	0	0	0	0	0	0	0	0	0	0	0	0	0	0	0	0	0	0	0	0	0	0	0	0	0	0	0	0	0
354|unknown_id|unknown_name|Glycopeptides|VanO-type_regulator|VANRO	Glycopeptides	VanO-type regulator	VANRO		0	0	0	3.82719	5.08953	0	0	0	0	12.7048	0	37.3297	0	20.9903	0	6.91845	0	0	7.8571	0	6.4761	4.95307	0	0	0	7.01922	0	21.7865	5.8131	0	0	6.42836	0	0	0	0	0	0	0	0	0	0	0	0	0
37|X53401.1|X53401|Tetracyclines|Tetracycline_resistance_ribosomal_protection_proteins|OTRA	Tetracyclines	Tetracycline resistance ribosomal protection proteins	OTRA		0	0	0	0	0	0	0	0	0	0	0	0	0	0	0	7.85544	0	0	0	0	7.84407	7.56748	0	0	0	0	0	0	0	0	0	0	0	0	0	0	0	0	0	0	0	0	0	0	0
414|AF279904.1|AF279904|betalactams|Class_A_betalactamases|CTX	betalactams	Class A betalactamases	CTX		0	0	0	0	0	0	0	0	0	0	0	0	0	0	0	4.59778	0	0	0	0	0	0	0	0	0	0	0	0	0	0	0	0	0	0	0	0	0	0	0	0	0	0	0	0	0
417|HQ541434.2|HQ541434|betalactams|Class_A_betalactamases|PME	betalactams	Class A betalactamases	PME		0	0	0	0	0	0	0	0	0	0	0	0	0	0	0	0	0	0	0	0	0	0	0	0	2.6293	0	0	0	0	0	0	0	0	0	0	0	0	0	0	0	0	0	0	0	0.391086
424|D85892.1|D85892|MLS|Macrolide_phosphotransferases|MPHB	MLS	Macrolide phosphotransferases	MPHB		0	0	4.19983	0	0	3.23863	0.711854	0	3.4782	0	0	0	0	0	0	0	4.10711	2.89269	0	0	0	0	3.45762	5.13307	5.54753	0	4.75925	0	0	2.68795	2.61313	0	2.59836	0	4.80614	3.91501	6.48491	0	6.54942	0	5.50197	5.81395	0	0	1.36128
43|L20800.1|CLOTETP|Tetracyclines|Tetracycline_resistance_major_facilitator_superfamily_MFS_efflux_pumps|TETB	Tetracyclines	Tetracycline resistance major facilitator superfamily MFS efflux pumps	TETB		2.30257	0	7.3797	0	0	6.93773	1.42371	1.89911	6.72183	0	0	0	0	0	2.64988	0	5.15946	0	0	0	0	0	0	0	0	0	5.49848	0	0	5.23876	2.17761	0	0.614997	0	1.18915	1.80693	2.68224	0	8.88619	0	9.27209	0	1.45153	0	1.97047
461|AF024601.1|AF024601|betalactams|Class_A_betalactamases|FAR1	betalactams	Class A betalactamases	FAR1		0	0	0	5.5232	0	0	0	0	0	0	0	0	0	0	0	5.55655	0	0	7.82503	0	5.0686	5.09605	0	0	0	0	0	0	6.1206	0	0	0	0	0	0	0	0	0	0	0	0	0	0	0	0
49|AJ514254.1|AJ514254|Tetracyclines|Tetracycline_resistance_ribosomal_protection_proteins|TET36	Tetracyclines	Tetracycline resistance ribosomal protection proteins	TET36		0	130.228	0	0	0	1.13582	0	0	0	0	67.1141	0	0	0	0	0	0	8.24288	0	0	0	0	8.64404	10.3315	10.4305	0	80.9156	0	0	0	0	0	0	0	1.56076	0	1.39205	0	0	156.448	2.22477	0	0	0	15.4705
518|AJ007350.1|AJ007350|betalactams|Class_A_betalactamases|ACI	betalactams	Class A betalactamases	ACI		0	0	0.399984	0	0	1.21257	0.433302	0	0.70373	0	0	0	0	0	1.8218	0	1.21313	0	0	0	0	0	0	0	0.895695	0	0	0	0	1.70054	0.279978	0	4.21273	0	6.24303	3.88155	6.00957	0	0.751971	0	0	7.19354	0.483843	1.21399	0.17298
523|AM709783.1|AM709783|Multi-drug_resistance|Multi-drug_efflux_pumps|DRRA	Multi-drug resistance	Multi-drug efflux pumps	DRRA		0	0	0	0	0	0	0	0	0	0	0	0	0	0	0	13.8587	0	0	0	0	17.0008	12.0201	0	0	0	0	0	0	13.0319	0	0	18.2551	0	0	0	0	0	0	0	0	0	0	0	0	0
562|AF064820.3|AF064820|betalactams|Class_D_betalactamases|OXA	betalactams	Class D betalactamases	OXA		0	0	0	0	0	0	0	0	0.49342	0	0	0	0	0	0	0	0	0	0	0	0	0	0	0	0	0	0.614633	0	0	0	0.653283	0	0	0	0	0	0	0	0.258743	0	0	0	0	0	0
593|AF319779.2|AF319779|MLS|23S_rRNA_methyltransferases|ERM	MLS	23S rRNA methyltransferases	ERM		0	0	0	0	0	0	0	0	0	0	12.464	0	0	0	0	0	0	0.409584	0	0	0	0	0	0	0.548974	0	0.672774	0	0	0	0	0	0	0	1.28824	0	1.45995	0	0	0	0	0	0	0	0.0902507
605|V01547.1|V01547|Aminoglycosides|Aminoglycoside_O-phosphotransferases|APH3-PRIME	Aminoglycosides	Aminoglycoside O-phosphotransferases	APH3-PRIME		0	0	0.599976	0	0	2.73211	0	0	2.0303	0	0	0	0	0	0	0	0.730802	0	0	0	0	0	0	0	0.346721	0	0.838891	0	0	0.438849	0.694761	0	0	0	0	0	0	0	1.04306	0	1.26559	0	0	0	0.300836
614|HQ875016.1|HQ875016|betalactams|Class_D_betalactamases|OXA	betalactams	Class D betalactamases	OXA		0	0	0	0	0	0	0	0	0	0	0	0	0	0	0	0	0	0	0	0	0	0	0	0	1.18463	0	0	0	0	0	0	0	0.338248	0	0	0	0	0	0	0	0	0	0	0	0
64|L36601.1|STMOLEB|MLS|ABC_transporter|OLEB	MLS	ABC transporter	OLEB		0	0	0	0	0	0	0	0	0	0	0	0	0	0	0	16.2393	0	0	0	0	20.6777	0	0	0	0	0	0	0	0	0	0	0	0	0	0	0	0	0	0	0	0	0	0	0	0
674|AF181950.1|AF181950|Aminoglycosides|Aminoglycoside_O-nucleotidyltransferases|ANT4-PRIME	Aminoglycosides	Aminoglycoside O-nucleotidyltransferases	ANT4-PRIME		0	0	0	0	0	0	0	0	0	0	0	0	0	0	0	0	0	0	0	0	0	0	0	0	0.837908	0	0	0	0	0	0	0	0	0	0	0	0	0	0	0	0	0	0	0	0
738|JX560992.1|JX560992|Aminoglycosides|Aminoglycoside_O-nucleotidyltransferases|ANT6	Aminoglycosides	Aminoglycoside O-nucleotidyltransferases	ANT6		0.930825	0	0	0	0	0	2.84742	2.10628	0	0	4.79386	0	0	0	0	0	0	0.921565	0	0	0	0	0	0	2.71598	0	0.307317	0	0	0	0	0	0.353623	0	0.644122	0	0.746953	0	0.129371	0	0	0.985416	0.449283	0	0
740|JX560992.1|JX560992|Aminoglycosides|Aminoglycoside_O-nucleotidyltransferases|ANT9	Aminoglycosides	Aminoglycoside O-nucleotidyltransferases	ANT9		3.33137	0	0	0	0	0	5.41628	2.83139	0	0	39.7891	0	0	0	4.14044	0	0	2.32951	0	0	0	0	0	3.17139	5.6631	0	16.7114	0	0	31.7617	0	0	3.09036	3.54519	8.0763	8.96771	12.3587	0	21.3867	0	32.2258	12.7119	2.5229	0	17.99
742|JX560992.1|JX560992|MLS|Streptogramin_resistance_ATP-binding_cassette_ABC_efflux_pumps|LSA	MLS	Streptogramin resistance ATP-binding cassette ABC efflux pumps	LSA		1.95963	0	0	0	0	0	3.18787	3.52198	0	0	69.0316	0	0	0	0	0	0	2.96949	0	0	0	0	0	3.13869	4.50737	0	0.406987	0	0	0	0	0	0.891745	0	2.97287	0	3.63291	0	0	154.334	0	3.15333	1.41697	0	0
7|AF173226.1|AF173226|Multi-drug_resistance|Multi-drug_efflux_pumps|sme	Multi-drug resistance	Multi-drug efflux pumps	sme		0	0	0	0	0	0	0	0	0	0	0	0	0	0	0	10.917	0	0	0	0	0	12.9291	0	0	0	0	0	0	0	0	0	0	0	0	0	0	0	0	0	0	0	0	0	0	0
859|U41471.1|MFU41471|Aminoglycosides|Aminoglycoside_N-acetyltransferases|AAC2-PRIME	Aminoglycosides	Aminoglycoside N-acetyltransferases	AAC2-PRIME		0	0	0	0	0	0	0	0	0	0	0	0	0	0	0	0.958778	0	0	0	0	0	0.914021	0	0	0	0	0	0	0	0	0	0	0	0	0	0	0	0	0	0	0	0	0	0	0
887|AY171578.1|AY171578|Tetracyclines|Tetracycline_resistance_major_facilitator_superfamily_MFS_efflux_pumps|TETC	Tetracyclines	Tetracycline resistance major facilitator superfamily MFS efflux pumps	TETC		0	0	0	0	0	0	0	0	0	0	0	0	0	0	0	0	0	0	0	0	0	0	0	0	0	0	0.182729	0	0	0	0	0	0	0	0	0	0	0	0	0	0	0	0	0	0
892|AJ746361.2|AJ746361|Sulfonamides|Sulfonamide-resistant_dihydropteroate_synthases|SULII	Sulfonamides	Sulfonamide-resistant dihydropteroate synthases	SULII		0	0	0	0	0	0	0	0	0	0	0	0	0	0	0	0	0	0	0	0	0	0	0	0	0	0	0.174423	0	0	0	0	0	0	0	0	0	0	0	0	0	0	0	0	0	0
926|AF337947.1|AF337947|Aminoglycosides|Aminoglycoside_O-phosphotransferases|APH6-PRIME	Aminoglycosides	Aminoglycoside O-phosphotransferases	APH6-PRIME		0	0	0	0	0	0	0	0	0	0	0	0	0	0	0	0	0	0	0	0	0	0	0	0	0	0	0.149505	0	0	0	0	0	0	0	0	0	0	0	0	0	0	0	0	0	0
934|X51546.1|X51546|Aminoglycosides|Aminoglycoside_N-acetyltransferases|SAT	Aminoglycosides	Aminoglycoside N-acetyltransferases	SAT		0	0	0	0	0	0	0	0	0.153688	0	0	0	0	0	0	0	0	1.43354	0	0	0	0	0	0	0.548974	0	0.207646	0	0	0	0	0	0	0	0	0	0	0	0	0	0	0	0	0	0
940|AF028812.1|AF028812|Trimethoprim|Dihydrofolate_reductase|DFRF	Trimethoprim	Dihydrofolate reductase	DFRF		0	0	0	0	0	0	0	0	0.0970662	0	0	0	0	0	0	0	0	0	0	0	0	0	0	0	0	0	0	0	0	0	0	0	0	0	0	0	0	0	0.145543	0	0	0	0	0	0
948|DQ464881.1|DQ464881|Aminoglycosides|Aminoglycoside_O-phosphotransferases|APH3-DPRIME	Aminoglycosides	Aminoglycoside O-phosphotransferases	APH3-DPRIME		0	0	0	0	0	0	0	0	0.0970662	0	0	0	0	0	0	0	0	0.358386	0	0	0	0	0	0	0.26004	0	0	0	0	0	0	0	0.138374	0	0	0	0	0	0	0	0	0	0	0	0.0827298
984|AB116646.1|AB116646|Aminoglycosides|Aminoglycoside_N-acetyltransferases|AAC6-PRIME	Aminoglycosides	Aminoglycoside N-acetyltransferases	AAC6-PRIME		0	0	0	0	0	0	0	0	0	0	0	0	0	0	0	1.88487	0	0	0	0	2.34057	1.57783	0	0	0	0	0	0	0	0	0	0	0	0	0	0	0	0	0	0	0	0	0	0	0
ACou|AF170880.4|gene1|Aminocoumarins|Aminocoumarin_efflux_pump|NOVA	Aminocoumarins	Aminocoumarin efflux pump	NOVA		0	0	0	12.8428	12.9573	0	0	0	0	23.9914	0	0	0	0	0	12.475	0	0	18.0713	0	15.2137	11.4125	0	0	0	15.4471	0	0	13.4712	0	0	17.7579	0	0	0	0	0	0	0	0	0	0	0	0	0
AGly|AB104852.1|gene4|Aminoglycosides|Aminoglycoside_O-nucleotidyltransferases|ANT3-DPRIME	Aminoglycosides	Aminoglycoside O-nucleotidyltransferases	ANT3-DPRIME		0	0	0	0	0	0	0	0	0	0	0	0	0	0	0	0	0	3.91665	0	0	0	0	0	0	1.12684	0	0.224258	0	0	0	0	0	0	0	0	0.568847	0	0	0	0	0	0	0	0	0
AGly|AB114632.1|gene2|Aminoglycosides|Aminoglycoside_O-nucleotidyltransferases|ANT3-DPRIME	Aminoglycosides	Aminoglycoside O-nucleotidyltransferases	ANT3-DPRIME		0	0	0	0	0	0	0	0	0	0	0	0	0	0	0	0	0	0.460782	0	0	0	0	0	0	0.433401	0	0.174423	0	0	0	0	0	0.353623	0	0	0.736155	0	0	0	0	0	0	0	0	0.16546
AGly|AF205943.1|gene15|Aminoglycosides|Aminoglycoside_O-nucleotidyltransferases|ANT3-DPRIME	Aminoglycosides	Aminoglycoside O-nucleotidyltransferases	ANT3-DPRIME		0	0	0	0	0	0	0	0	0	0	0	0	0	0	0	0	0	2.22711	0	0	0	0	0	0	1.58914	0	0.166117	0	0	0	0	0	0.415123	0	0	0.769617	0	0	0	0	0	0	0	0	0
AGly|AF313472.2|gene15|Aminoglycosides|Aminoglycoside_O-phosphotransferases|APH3-DPRIME	Aminoglycosides	Aminoglycoside O-phosphotransferases	APH3-DPRIME		0	0	0	0	0	0	0.495203	0	0	0	0	0	0	0	0	0	0	0.665574	0	0	0	0	0	0	0	0	0.332234	0	0	0	0	0	0	0	0	0	0	0	0	0	0	0	0	0	0
AGly|AF313472.2|gene16|Aminoglycosides|Aminoglycoside_O-phosphotransferases|APH6	Aminoglycosides	Aminoglycoside O-phosphotransferases	APH6		0	0	0	0	0	0	1.14516	0.345292	0.202221	0	3.83509	0	0	0	0	0	0	1.17755	0	0	0	0	1.26779	0.653894	0.606761	0	0.448516	0	0	0	0	0	0.338248	0	0	0	0	0	0	0	0	0	0.725765	0	0.218106
AGly|AY115475.1|gene3|Aminoglycosides|Aminoglycoside_O-nucleotidyltransferases|ANT3-DPRIME	Aminoglycosides	Aminoglycoside O-nucleotidyltransferases	ANT3-DPRIME		0	0	0	0	0	0	0	0	0	0	0	0	0	0	0	0	0	5.60618	0	0	0	0	0	0	2.34036	0	0.249176	0	0	0	0	0	0.753371	0	0	1.10423	0	0	0	0	0	1.28104	0	0	0.105292
AGly|AY712687.1|gene1|Aminoglycosides|Aminoglycoside_O-nucleotidyltransferases|ANT6	Aminoglycosides	Aminoglycoside O-nucleotidyltransferases	ANT6		0	0	0	0	0	0.199536	0	0	0.234577	0	0	0	0	0	0	0	0	0	0	0	0	0	0	0	0	0	0.191035	0	0	0	0	0	0	0	0	0	0	0	0	0	0	0	0	0	0
AGly|AadA1-pm|JQ690540|7968-8798|831|Aminoglycosides|Aminoglycoside_O-nucleotidyltransferases|ANT3-DPRIME	Aminoglycosides	Aminoglycoside O-nucleotidyltransferases	ANT3-DPRIME		0	0	0	0	0	0	0	0	0	0	0	0	0	0	0	0	0	13.0811	0	0	0	0	0	0	6.5299	0	0.656163	0	0	0	0	0	2.09099	0	0	4.28309	0	0	0	0	0	0	0	0	0.233148
AGly|AadA11|AJ567827|1-792|792|Aminoglycosides|Aminoglycoside_O-nucleotidyltransferases|ANT3-DPRIME	Aminoglycosides	Aminoglycoside O-nucleotidyltransferases	ANT3-DPRIME		0	0	0	0	0	0	0	0	0	0	0	0	0	0	0	0	0	1.45914	0	0	0	0	0	0	1.67582	0	0.282399	0	0	0	0	0	0.90712	0	0	1.03731	0	0	0	0	0	0	0	0	0
AGly|AadA16|EU675686|3197-4042|846|Aminoglycosides|Aminoglycoside_O-nucleotidyltransferases|ANT3-DPRIME	Aminoglycosides	Aminoglycoside O-nucleotidyltransferases	ANT3-DPRIME		0	0	0	0	0	0	0	0	0	0	0	0	0	0	0	0	0	0	0	0	0	0	0	0	1.93586	0	0	0	0	0	0	0	0.983995	0	0	0	0	0	0	0	0	0	0	0	0.240668
AGly|AadA1|M95287|3320-4111|792|Aminoglycosides|Aminoglycoside_O-nucleotidyltransferases|ANT3-DPRIME	Aminoglycosides	Aminoglycoside O-nucleotidyltransferases	ANT3-DPRIME		0	0	0	0	0	0	0	0	0	0	0	0	0	0	0	0	0	1.40795	0	0	0	0	0	0	1.06906	0	0	0	0	0	0	0	0	0	0	0	0	0	0	0	0	0	0	0	0
AGly|AadA23|AJ809407|119-898|781|Aminoglycosides|Aminoglycoside_O-nucleotidyltransferases|ANT3-DPRIME	Aminoglycosides	Aminoglycoside O-nucleotidyltransferases	ANT3-DPRIME		0	0	0	0	0	0	0	0	0	0	0	0	0	0	0	0	0	0	0	0	0	0	0	0	0	0	0	0	0	0	0	0	0	0	0	0	0	0	0	0	0	0	0	0	0
AGly|AadA24|HQ123586|88-768|781|Aminoglycosides|Aminoglycoside_O-nucleotidyltransferases|ANT3-DPRIME	Aminoglycosides	Aminoglycoside O-nucleotidyltransferases	ANT3-DPRIME		0	0	0	0	0	0	0	0	0	0	0	0	0	0	0	0	0	0.563178	0	0	0	0	0	0	0.346721	0	0.373763	0	0	0	0	0	0	0	0.297287	0	0	0	0	0	0	0	0	0	0.17298
AGly|AadA5|AF137361|64-852|789|Aminoglycosides|Aminoglycoside_O-nucleotidyltransferases|ANT3-DPRIME	Aminoglycosides	Aminoglycoside O-nucleotidyltransferases	ANT3-DPRIME		0	0	0	0	0	0	0	0	0	0	0	0	0	0	0	0	0	0	0	0	0	0	0	0	0	0	0.24087	0	0	0	0	0	0	0	0	0	0	0	0	0	0	0	0	0	0
AGly|AadA7|AF224733|32-829|798|Aminoglycosides|Aminoglycoside_O-nucleotidyltransferases|ANT3-DPRIME	Aminoglycosides	Aminoglycoside O-nucleotidyltransferases	ANT3-DPRIME		0	0	0	0	0	0	0	0	0	0	0	0	0	0	0	0	0	0.639975	0	0	0	0	0	0	0.895695	0	0.174423	0	0	0	0	0	0.384373	0	0	0.568847	0	0	0	0	0	1.1825	0	0	0.180501
AGly|AadA9|AJ420072|26773-27609|837|Aminoglycosides|Aminoglycoside_O-nucleotidyltransferases|ANT3-DPRIME	Aminoglycosides	Aminoglycoside O-nucleotidyltransferases	ANT3-DPRIME		0	0	0	0	0	0	0	0	0	0	0	0	0	0	0	0	0	0.486381	0	0	0	0	0	0	0.780121	0	0.955173	0	0	0	0	0	0.461248	0	0.346835	0	0	0	0	0	0	0	0	0	0.368524
AGly|Ant6-Ia|AF330699|22-930|909|Aminoglycosides|Aminoglycoside_O-nucleotidyltransferases|ANT6	Aminoglycosides	Aminoglycoside O-nucleotidyltransferases	ANT6		0	0	0	0	0	0	0	0	0.194132	0	0	0	0	0	0	0	0	0	0	0	0	0	0	0	0	0	0.299011	0	0	0	0	0	0	0	0	0	0	0	0	0	0	0	0	0	0
AGly|Ant6-Ib|FN594949|27482-28339|858|Aminoglycosides|Aminoglycoside_O-nucleotidyltransferases|ANT6	Aminoglycosides	Aminoglycoside O-nucleotidyltransferases	ANT6		0	0	2.6199	0	0	1.18187	0	0	1.3751	0	8.62895	0	8.65333	0	0	0	0.99389	0	0	0	0	0	0	0.55581	0	0	1.02993	0	0	2.46853	3.9197	0	0	0	0	0	0	0	1.10774	42.2833	1.45209	0	0	0	1.75237
AGly|Aph6-Ib|X05648|382-1305|924|Aminoglycosides|Aminoglycoside_O-phosphotransferases|APH6	Aminoglycosides	Aminoglycoside O-phosphotransferases	APH6		0	0	0	0	0	0	0	0	0	0	0	0	0	0	0	4.45614	0	0	0	0	4.89463	3.97267	0	0	0	0	0	0	0	0	0	0	0	0	0	0	0	0	0	0	0	0	0	0	0
AGly|DQ677333.1|gene1|Aminoglycosides|Aminoglycoside_O-nucleotidyltransferases|ANT3-DPRIME	Aminoglycosides	Aminoglycoside O-nucleotidyltransferases	ANT3-DPRIME		0	0	0	0	0	0	0	0	0	0	0	0	0	0	0	0	0	2.25271	0	0	0	0	0	0	1.04016	0	0.107976	0	0	0	0	0	0.507372	0	0	0.568847	0	0	0	0	0	0	0	0	0
AGly|GU060319.1|gene3|Aminoglycosides|Aminoglycoside_O-nucleotidyltransferases|ANT3-DPRIME	Aminoglycosides	Aminoglycoside O-nucleotidyltransferases	ANT3-DPRIME		0	0	0	0	0	0	0	0	0	0	0	0	0	0	0	0	0	1.94553	0	0	0	0	0	0	1.09795	0	0	0	0	0	0	0	0	0	0	0.602309	0	0	0	0	0	0	0	0	0
AGly|M86913.1|gene3|Aminoglycosides|Aminoglycoside_O-nucleotidyltransferases|ANT3-DPRIME	Aminoglycosides	Aminoglycoside O-nucleotidyltransferases	ANT3-DPRIME		0	0	0	0	0	0	0	0	0	0	0	0	0	0	0	0	0	4.94061	0	0	0	0	0	0	2.97602	0	0.265787	0	0	0	0	0	0.784121	0	0	0.870002	0	0	0	0	0	0	0	0	0
AGly|NC_004973.1.1149626|Aminoglycosides|Aminoglycoside_O-phosphotransferases|APH6	Aminoglycosides	Aminoglycoside O-phosphotransferases	APH6		0	0	0	0	0	0	1.20706	1.31211	0.234577	0	0	0	0	0	0	0	0	1.66394	0	0	0	0	1.55593	0	0.635654	0	0.44021	0	0	0	0	0	0.353623	0.565175	0	0	0	0	0	0	0	0	0.829445	0	0.248189
AGly|NC_004973.1.1449625|Aminoglycosides|Aminoglycoside_O-phosphotransferases|APH3-DPRIME	Aminoglycosides	Aminoglycoside O-phosphotransferases	APH3-DPRIME		0	0	0	0	0	0	0	0	0	0	0	0	0	0	0	0	0	0.691173	0	0	0	0	0.74915	0.425031	0	0	0.282399	0	0	0	0	0	0	0	0	0	0	0	0	0	0	0	0	0	0.210585
AGly|NC_009838.1.5616796|Aminoglycosides|Aminoglycoside_N-acetyltransferases|AAC3	Aminoglycosides	Aminoglycoside N-acetyltransferases	AAC3		0	0	0	0	0	0	0	0	0	0	0	0	0	0	0	0	0	0	0	0	0	0	0	0	0	0	0	0	0	0	0	0	0	0	0	0	0	0	0	0	0	0	0	0	0
AGly|Sat4A|X92945|38870-39412|543|Aminoglycosides|Aminoglycoside_N-acetyltransferases|SAT	Aminoglycosides	Aminoglycoside N-acetyltransferases	SAT		0	0	0	0	0	0	0	0	0.517686	0	0	0	0	0	0	0	0.116928	0	0	0	0	0	0	0	0	0	0.132894	0	0	0	0	0	0	0	0	0	0	0	0.129371	0	0.439625	0	0	0	0.112813
AGly|StrA|AB366441|22458-23261|804|Aminoglycosides|Aminoglycoside_O-phosphotransferases|APH3-DPRIME	Aminoglycosides	Aminoglycoside O-phosphotransferases	APH3-DPRIME		0	0	0	0	0	0	0.619003	0	0	0	4.31448	0	0	0	0	0	0	0.819169	0	0	0	0	1.09491	0	0.433401	0	0.465128	0	0	0	0	0	0.445873	0	0	0.368078	0	0	0	0	0.0932538	0	0.483843	0	0.240668
AGly|Str|X92946|18908-18060|849|Aminoglycosides|Aminoglycoside_O-nucleotidyltransferases|ANT6	Aminoglycosides	Aminoglycoside O-nucleotidyltransferases	ANT6		0	0	0	0	0	0	2.19746	1.51928	0	0	0	0	0	0	0	0	0	0.895966	0	0	0	0	0	0	3.32274	0	1.58642	0	0	0	0	0	0.415123	0	0	0.368078	0.713	1.69438	0	0	0	0	0	0	0.225627
AGly|U01945.1|gene1|Aminoglycosides|Aminoglycoside_N-acetyltransferases|SAT	Aminoglycosides	Aminoglycoside N-acetyltransferases	SAT		0	0	0	0	0	0.184188	0	0	0.42062	0	0	0	0	0	0	0	0.219241	0	0	0	0	0	0	0	0	0	0.0996703	0	0	0	0	0	0	0	0	0	0	0	0	0	0.239795	0	0	0	0.0526462
AGly|aadA1_1_X02340|Aminoglycosides|Aminoglycoside_O-nucleotidyltransferases|ANT3-DPRIME	Aminoglycosides	Aminoglycoside O-nucleotidyltransferases	ANT3-DPRIME		0	0	0	0	0	0	0	0	0	0	0	0	0	0	0	0	0	13.2347	0	0	0	0	0	0	6.58769	0	0.58141	0	0	0	0	0	2.32161	0	0	3.24578	0	0	0	0	0	0	0	0	0.270752
AGly|aadA1_2_FJ591054|Aminoglycosides|Aminoglycoside_O-nucleotidyltransferases|ANT3-DPRIME	Aminoglycosides	Aminoglycoside O-nucleotidyltransferases	ANT3-DPRIME		0	0	0	0	0	0	0	0	0	0	0	0	0	0	0	0	0	1.74073	0	0	0	0	0	0	0	0	0	0	0	0	0	0	0	0	0	0	0	0	0	0	0	0	0	0	0
AGly|aadA1_2_JN815078|Aminoglycosides|Aminoglycoside_O-nucleotidyltransferases|ANT3-DPRIME	Aminoglycosides	Aminoglycoside O-nucleotidyltransferases	ANT3-DPRIME		0	0	0	0	0	0	0	0	0	0	0	0	0	0	0	0	0	3.22548	0	0	0	0	0	0	1.58914	0	0.191035	0	0	0	0	0	0.599622	0	0	0.602309	0	0	0	0	0	0	0	0	0
AGly|aadA1_5_JQ480156|Aminoglycosides|Aminoglycoside_O-nucleotidyltransferases|ANT3-DPRIME	Aminoglycosides	Aminoglycoside O-nucleotidyltransferases	ANT3-DPRIME		0	0	0	0	0	0	0	0	0	0	0	0	0	0	0	0	0	3.40467	0	0	0	0	0	0	1.12684	0	0.157811	0	0	0	0	0	0.553497	0	0	0.401539	0	0	0	0	0	0	0	0	0
AGly|aph3-prime-Va_1_K00432|Aminoglycosides|Aminoglycoside_O-phosphotransferases|APH3-PRIME	Aminoglycosides	Aminoglycoside O-phosphotransferases	APH3-PRIME		0	0	0	0	0	0	0	0	0	0	0	0	0	0	0	4.04212	0	0	0	0	0	0	0	0	0	0	0	0	0	0	0	0	0	0	0	0	0	0	0	0	0	0	0	0	0
AGly|strA_2_M28829|Aminoglycosides|Aminoglycoside_O-phosphotransferases|APH3-DPRIME	Aminoglycosides	Aminoglycoside O-phosphotransferases	APH3-DPRIME		0	0	0	0	0	0	0	0.41435	0	0	0	0	0	0	0	0	0	0.486381	0	0	0	0	0	0	0	0	0.282399	0	0	0	0	0	0	0	0	0	0	0	0	0	0	0	0	0	0
AGly|strA_3_AF024602|Aminoglycosides|Aminoglycoside_O-phosphotransferases|APH3-DPRIME	Aminoglycosides	Aminoglycoside O-phosphotransferases	APH3-DPRIME		0	0	0	0	0	0	0.711854	0.86323	0.202221	0	0	0	0	0	0	0	0	0.870367	0	0	0	0	0	0.425031	0	0	0.390375	0	0	0	0	0	0.353623	0	0	0	0	0	0	0	0	0	0	0	0.180501
AGly|strA_4_NC_003384|Aminoglycosides|Aminoglycoside_O-phosphotransferases|APH3-DPRIME	Aminoglycosides	Aminoglycoside O-phosphotransferases	APH3-DPRIME		0	0	0	0	0	0	0.495203	0	0	0	0	0	0	0	0	0	0	0.921565	0	0	0	0	0	0.621199	0.404507	0	0.423599	0	0	0	0	0	0.353623	0	0	0	0	0	0	0	0	0	0	0	0.233148
AGly|strA_5_AF321550|Aminoglycosides|Aminoglycoside_O-phosphotransferases|APH3-DPRIME	Aminoglycosides	Aminoglycoside O-phosphotransferases	APH3-DPRIME		0	0	0	0	0	0	0.588053	0	0.13751	0	0	0	0	0	0	0	0	0.947164	0	0	0	0	0	0	0.375614	0	0.257481	0	0	0	0	0	0	0	0	0	0	0	0	0	0	0	0	0	0.120334
AGly|strB_3_AF024602|Aminoglycosides|Aminoglycoside_O-phosphotransferases|APH6	Aminoglycosides	Aminoglycoside O-phosphotransferases	APH6		0	0	0	0	0	0.15349	0.866605	0.932288	0.307376	0	0	0	0	0	0	0	0	1.58714	0	0	0	0	2.01694	0.55581	0.577868	0	0.548186	0	0	0	0	0	0.384373	0	0	0.63577	0	0	0.0970285	0	0	0	0.622084	0	0.308356
AGly|str_2_FN435330|Aminoglycosides|Aminoglycoside_O-nucleotidyltransferases|ANT6	Aminoglycosides	Aminoglycoside O-nucleotidyltransferases	ANT6		0	0	0	0	0	0	0	0.897759	0	0	0	0	0	0	0	0	0	0	0	0	0	0	0	0	0.924588	0	0.498351	0	0	0	0	0	0	0	0	0	0	0	0	0	0	0	0	0	0
Bac|AP009048.1|gene3103|Bacitracin|Undecaprenyl_pyrophosphate_phosphatase|BACA	Bacitracin	Undecaprenyl pyrophosphate phosphatase	BACA		0.587889	0	0	0	0	0.844193	0	0	0.323554	0	0	0	0	0	0	0	0	0	0	0	0	0	0	0	0	0	0.406987	0	0	0	0.103696	0	0.676496	0	0	0	0	0	0.137457	0	0	0	1.17505	0	0.812256
Bac|NC_002695.1.916234|Bacitracin|Undecaprenyl_pyrophosphate_phosphatase|BACA	Bacitracin	Undecaprenyl pyrophosphate phosphatase	BACA		0	0	0.219991	0	0	0.951635	0.309502	1.13946	0.436798	0	0	0	0	0	0	0	0	0	0	0	0	0	0	0	0	0	0.647857	0	0	0	0	0	1.53749	0	0.81754	0.435001	1.08648	1.69438	0.291086	0	0.386337	0.788333	2.17729	0	1.48914
Bla|AF118110.1|gene1|betalactams|Class_A_betalactamases|CFX	betalactams	Class A betalactamases	CFX		6.51578	0	1.71993	0	0	0	3.49737	2.72781	1.04346	0	0	0	0	0	4.88572	0	1.28621	0	0	0	0	0	0	0	1.44467	0	0.789056	0	0	1.7554	1.51396	0	4.1666	7.09038	10.7271	13.2843	15.3465	9.74267	1.02688	0	1.27891	13.6973	3.62882	0	0.406128
Bla|AMPH_Ecoli|AP012030|395554-396711|1158|betalactams|Penicillin_binding_protein|AMPH	betalactams	Penicillin binding protein	AMPH		1.71468	0	0.419983	0	0	3.68375	1.85701	2.03722	1.34275	0	0	0	0	0	4.05763	0	0.935426	0	0	0	0	0	0	0	0	0	2.2758	0	0	0.383993	0.290348	0	4.52023	0.873452	2.3783	1.10423	1.83343	3.60055	0.404285	0	0.919216	1.67521	6.46276	3.75235	4.35459
Bla|AmpC1_Ecoli|FN649414|2765051-2766355|1302|betalactams|Penicillin_binding_protein|PBP4B	betalactams	Penicillin binding protein	PBP4B		1.27376	0	0.979961	0	0	3.94468	2.32126	3.14216	1.53688	0	0	0	0	0	3.22955	0	0.77465	0	0	0	0	0	0	0	0	0	2.24258	0	0	0	0.445892	0	5.78097	1.49001	1.73418	0	2.00319	3.91825	0.4528	0	1.37216	3.15333	5.59876	0	4.07632
Bla|AmpC2|Ecoli|CP002970|332756-333889|1134|betalactams|Class_C_betalactamases|BLAEC	betalactams	Class C betalactamases	BLAEC		1.27376	0	1.05996	0	0	3.43817	2.22841	1.86458	1.61777	0	0	0	0	0	3.7264	0	0.979274	0	0	0	0	0	0	0	0	0	1.92696	0	0	0.438849	0.414783	0	4.3511	1.43863	1.75895	0	1.69762	4.65954	0.501314	0	1.67857	1.47812	7.74149	3.31089	4.94875
Bla|CARB-5|AF135373|12-908|897|betalactams|Class_A_betalactamases|CARB	betalactams	Class A betalactamases	CARB		0	0	0	0	0	0	0	0	0	0	0	0	0	0	0	0	0	0	0	0	0	0	0	0	0	0	0	0	0	0	0	0	0	0	0	0	0	0	0	0	0	0	0	0	0
Bla|GES-23_1_KF179354|betalactams|Class_A_betalactamases|GES	betalactams	Class A betalactamases	GES		0	0	0	0	0	0	0	0	0	0	0	0	0	0	0	2.71291	0	0	0	0	3.1313	2.81355	0	0	0	0	0	0	0	0	0	0	0	0	0	0	0	0	0	0	0	0	0	0	0
Bla|NC_008702.1.4607594|betalactams|Mutant_porin_proteins|OMPR	betalactams	Mutant porin proteins	OMPR		0	0	0	8.78133	10.2024	0	0	0	0	12.5601	0	0	0	0	0	6.40093	0	0	8.70695	0	6.95054	7.10792	3.861	2.87713	2.13811	0	0	0	7.9802	0	0	0	0	0	0	0	0	0	0	0	0	0	0	0	0
Bla|OXA-320|KF151169|1-831|831|betalactams|Class_D_betalactamases|OXA	betalactams	Class D betalactamases	OXA		0	0	0	0	0	0	0	0	0	0	0	0	0	0	0	0	0	0	0	0	0	0	0	0	0	0	0	0	0	0	0	0	0	0	0.297287	0	0	0	0	0	0	0	0	0	0
Bla|OXA-347|JN086160|1583-2407|825|betalactams|Class_D_betalactamases|OXA	betalactams	Class D betalactamases	OXA		0	0	0	0	0	0	0	0	0	0	0	0	0	0	0	0	0	0.870367	0	0	0	0	0	0	0.520081	0	0	0	0	0	0	0	0	0	0	0	0.543238	0	0	0	0	0	0	0	0.142897
Bla|OXA-60_3_AY664504|betalactams|Class_D_betalactamases|OXA	betalactams	Class D betalactamases	OXA		0	0	0	0	0	0	0	0	0	0	0	0	0	0	0	0	0	0	0	0	0	0	0	0	0	0	0	0	0	0	0.165913	0	0	0	0	0	0	0	0	0	0	0	0	0	0
Bla|PBP|Ecoli|CP002291|664439-666340|1902|betalactams|Penicillin_binding_protein|PBP2	betalactams	Penicillin binding protein	PBP2		2.40055	0	1.29995	0	0	4.80422	2.19746	4.21256	2.20826	0	0	0	0	0	4.88572	0	1.31544	0	0	0	0	0	0	0	0	0	3.2642	0	0	1.31655	0.580696	0	6.65734	2.2607	4.13725	1.50577	3.39524	6.45981	1.09966	0	2.09155	0	9.33126	0	5.95654
Bla|RAHN-2|HM114350|377-1264|888|betalactams|Class_A_betalactamases|RAHN	betalactams	Class A betalactamases	RAHN		0	0	0	0	0	0	0	0	0	0	0	0	0	0	0	0	0	0	0	0	0	0	0	0	0	0	0	0	0	0	0	0	0	0	0	0	0	0	0	0	0	0	0	0	0
Bla|cfxA2_1_AF504914|betalactams|Class_A_betalactamases|CFX	betalactams	Class A betalactamases	CFX		3.23339	0	1.17995	0	0	0	1.88796	1.86458	0.558131	0	0	0	0	0	2.56708	0	0.760034	0	0	0	0	0	0	0	0.520081	0	0.448516	0	0	0	0.829566	0	2.26011	3.49381	5.82188	7.76309	7.57138	5.29493	0.428543	0	0.852606	6.60229	0	5.18707	0.263231
Bla|cfxA2|AF504910|1-966|966|betalactams|Class_A_betalactamases|CFX	betalactams	Class A betalactamases	CFX		2.74348	0	1.07996	0	0	0	1.29991	0	0.550042	0	0	0	0	0	3.39516	0	0.438481	0	0	0	0	0	0	0	0	0	0.415293	0	0	0	0.995479	0	1.81424	2.56898	5.30162	5.45424	7.29977	3.07106	0.517485	0	0	5.61687	1.72801	0	0.278273
Bla|cfxA3_1_AF472622|betalactams|Class_A_betalactamases|CFX	betalactams	Class A betalactamases	CFX		4.36018	0	1.81993	0	0	0	2.50696	0	0.849329	0	0	0	0	0	0	0	1.16928	0	0	0	0	0	0	0	0	0	0.589716	0	0	1.45369	1.21324	0	3.45936	4.2645	8.91862	9.46963	10.5592	6.03622	0	0	1.31887	10.4454	0	9.2705	0.398607
Bla|cfxA4|AY769933|1-966|966|betalactams|Class_A_betalactamases|CFX	betalactams	Class A betalactamases	CFX		3.91926	0	1.43994	0	0	0.491167	2.10461	1.58834	0.91404	0	0	0	0	0	4.14044	0	1.34468	0.25599	0	0	0	0	0	0	1.15574	0	0.431904	0	0	1.34398	1.24435	0	3.42861	3.90485	7.72947	8.53271	10.3555	6.03622	0.598342	0	1.18565	8.67166	3.35234	6.18033	0.541504
Bla|cfxA5|AY769934|28-993|966|betalactams|Class_A_betalactamases|CFX	betalactams	Class A betalactamases	CFX		4.06624	0	1.59994	0	0	0.460469	2.47601	1.79552	1.00302	0	0	0	0	0	0	0	1.05235	0	0	0	0	0	0	0	0.577868	0	0.490045	0	0	0	1.34804	0	2.79823	0	8.42314	9.97156	11.3061	4.65954	0	0	1.11905	11.1352	3.24866	4.63525	0.293315
Bla|cfxA6|GQ342996|798-1793|966|betalactams|Class_A_betalactamases|CFX	betalactams	Class A betalactamases	CFX		22.0948	0	7.77969	0	0	12.1564	11.2349	10.8076	3.6966	0	0	0	0	0	14.5744	0	16.2969	0	0	0	0	0	0	0	3.35163	0	2.14291	0	0	13.2478	6.6469	0	13.9912	19.627	32.5777	39.8193	40.2675	27.3218	3.74368	0	5.20889	38.0371	12.1306	32.1157	1.45905
Bla|cfxA|U38243|150-1115|966|betalactams|Class_A_betalactamases|CFX	betalactams	Class A betalactamases	CFX		5.8299	0	1.79993	0	0	0.429771	2.63076	1.69193	0.970662	0	0	0	0	0	0	0	0.745418	0	0	0	0	0	0	0	0.577868	0	0.531575	0	0	1.53597	1.45174	0	3.02886	4.0076	8.91862	11.6446	11.3401	6.24801	0.517485	0	0.919216	9.55853	3.17954	9.04977	0.398607
CARD|phgb|AB219523.1|1175-4286|ARO:3003705|mexN|Multi-drug_resistance|Multi-drug_efflux_pumps|MEXN	Multi-drug resistance	Multi-drug efflux pumps	MEXN		0	0	0	0	0	0	0	0	0	0	0	0	0	0	0	15.4657	0	0	0	0	12.6675	16.8609	0	0	0	0	0	0	0	0	0	0	0	0	0	0	0	0	0	0	0	0	0	0	0
CARD|phgb|AB219524.1|1176-4338|ARO:3003699|mexQ|Multi-drug_resistance|Multi-drug_efflux_pumps|MEXQ	Multi-drug resistance	Multi-drug efflux pumps	MEXQ		0	0	0	21.8696	0	0	0	0	0	0	0	0	0	0	0	15.6074	0	0	0	0	15.7751	16.1715	0	0	0	0	0	0	0	0	0	0	0	0	0	0	0	0	0	0	0	0	0	0	0
CARD|phgb|AB917040|736-1135|ARO:3003207|FosK|Fosfomycin|Fosfomycin_thiol_transferases|FOSK	Fosfomycin	Fosfomycin thiol transferases	FOSK		0	0	0	0	0	0	0	0	0	0	0	0	0	0	0	0	0	0.332787	0	0	0	0	0	0	0	0	0	0	0	0	0	0	0.122999	0	0	0.334616	0	0	0	0	0	0	0	0	0
CARD|phgb|AE004091.2|4116187-4119265|ARO:3003693|mexK|Multi-drug_resistance|Multi-drug_efflux_pumps|MEXK	Multi-drug resistance	Multi-drug efflux pumps	MEXK		0	0	0	22.9296	41.0431	0	0	0	0	27.117	0	0	0	0	0	14.6649	0	0	24.5173	0	16.9138	23.1722	108.857	79.677	27.8821	20.8667	0	0	22.0956	0	0	29.4426	0	0	0	0	0	0	0	0	0	0	0	0	0
CARD|phgb|AE004091.2|4120468-4121107|ARO:3003710|mexL|Multi-drug_resistance|MDR_regulator|MEXL	Multi-drug resistance	MDR regulator	MEXL		0	0	0	0	0	0	0	0	0	0	0	0	0	0	0	1.45996	0	0	0	0	0	1.56252	0	0	0	0	0	0	0	0	0	0	0	0	0	0	0	0	0	0	0	0	0	0	0
CARD|phgb|AE004091.2|4903465-4904596|ARO:3003030|mexV|Multi-drug_resistance|Multi-drug_efflux_pumps|MEXV	Multi-drug resistance	Multi-drug efflux pumps	MEXV		0	0	0	0	0	0	0	0	0	0	0	0	0	0	0	3.97675	0	0	0	0	0	0	0	0	0	0	0	0	0	0	0	0	0	0	0	0	0	0	0	0	0	0	0	0	0
CARD|phgb|AF024666|2207-2969|ARO:3000596|ErmX|MLS|23S_rRNA_methyltransferases|ERMX	MLS	23S rRNA methyltransferases	ERMX		0	0	0	0	0	0	0	0	0.372087	0	0	0	0	0	0	0	0	0	0	0	0	0	0	0	0	0	0.415293	0	0	0	1.0577	0	0	0	0	0	0	0	0.792399	0	0.959181	0	0	0	0.541504
CARD|phgb|AF030344|0-1260|ARO:3000181|tetV|Tetracyclines|Tetracycline_resistance_major_facilitator_superfamily_MFS_efflux_pumps|TETV	Tetracyclines	Tetracycline resistance major facilitator superfamily MFS efflux pumps	TETV		0	0	0	0	0	0	0	0	0	0	0	0	0	0	0	2.46776	0	0	0	0	0	2.55313	0	0	0	0	0	0	0	0	0	0	0	0	0	0	0	0	0	0	0	0	0	0	0
CARD|phgb|AF079138|153-1122|ARO:3000598|Erm31|MLS|23S_rRNA_methyltransferases|ERM	MLS	23S rRNA methyltransferases	ERM		0	0	0	0	0	0	0	0	0	0	0	0	0	0	0	2.92536	0	0	0	0	0	0	0	0	0	0	0	0	0	0	0	0	0	0	0	0	0	0	0	0	0	0	0	0	0
CARD|phgb|AF118110|71-1037|ARO:3003002|CfxA2|betalactams|Class_A_betalactamases|CFX	betalactams	Class A betalactamases	CFX		6.66275	0	2.21991	0	0	0.460469	3.31167	2.34799	1.38319	0	0	0	0	0	3.64359	0	1.41776	0	0	0	0	0	0	0	0.809015	0	0.897032	0	0	2.19425	1.86652	0	4.73547	5.44623	13.2045	16.3293	18.7417	8.47188	0.881342	0	1.8784	16.3579	3.31778	11.3674	0.714484
CARD|phgb|AF121000|0-1155|ARO:3000183|tetZ|Tetracyclines|Tetracycline_resistance_major_facilitator_superfamily_MFS_efflux_pumps|TETZ	Tetracyclines	Tetracycline resistance major facilitator superfamily MFS efflux pumps	TETZ		0	0	0	0	0	0	0	0	0	0	0	0	0	0	0	2.24441	0	0	0	0	0	0	0	0	0.751228	0	3.66288	0	0	0	0	0	0	0	0	0	0	0	0	0	0	0	0	0	1.21086
CARD|phgb|AF173226|1037-2441|ARO:3003067|smeS|Multi-drug_resistance|Multi-drug_efflux_pumps|sme	Multi-drug resistance	Multi-drug efflux pumps	sme		0	0	0	0	0	0	0	0	0	0	0	0	0	0	0	3.39386	0	0	0	0	0	0	0	0	0	0	0	0	0	0	0	0	0	0	0	0	0	0	0	0	0	0	0	0	0
CARD|phgb|AF173226|351-1041|ARO:3003066|smeR|Multi-drug_resistance|Multi-drug_efflux_pumps|sme	Multi-drug resistance	Multi-drug efflux pumps	sme		0	0	0	0	0	0	0	0	0	10.1291	0	0	0	0	0	5.36044	0	0	0	0	5.73281	4.67223	0	0	0	0	0	0	6.9113	0	0	0	0	0	0	0	0	0	0	0	0	0	0	0	0
CARD|phgb|AJ223970|796-2050|ARO:3000463|gimA|MLS|Macrolide_glycosyltransferases|GIMA	MLS	Macrolide glycosyltransferases	GIMA		0	0	0	0	0	0	0	0	0	0	0	0	0	0	0	5.39857	0	0	0	0	0	0	0	0	0	0	0	0	0	0	0	0	0	0	0	0	0	0	0	0	0	0	0	0	0
CARD|phgb|AJ878850|1196-1829|ARO:3003110|catB10|Phenicol|Chloramphenicol_acetyltransferases|CAT	Phenicol	Chloramphenicol acetyltransferases	CAT		0	19.962	0	0	0	0	0	0	0	0	0	0	0	0	0	0	0	1.48474	0	0	0	0	0	0	4.33401	0	0.656163	0	0	0	0	0	0.983995	0	0	1.03731	0	0	0	0	0	0	0	0	1.27855
CARD|phgb|AL123456|3626662-3627349|ARO:3000816|mtrA|Multi-drug_resistance|MDR_regulator|MTRA	Multi-drug resistance	MDR regulator	MTRA		0	0	0	1.45054	1.51752	0	0	0	0	2.83614	0	6.89423	0	0	0	1.60704	0	0	2.27695	0	1.28889	1.53698	0	0	0	2.19649	0	0	1.71318	0	0	2.18422	0	0	0	0	0	0	0	0	0	0	0	0	0
CARD|phgb|AM399080|1664-2150|ARO:3002835|lnuA|MLS|Lincosamide_nucleotidyltransferases|LNUA	MLS	Lincosamide nucleotidyltransferases	LNUA		0	0	0	0	0	0	0.185701	0	0	0	0	0	0	0	0	0	0	3.96785	0	0	0	0	0	0	8.32129	0	0.0664468	0	0	0	0	0	9.10195	0	1.51121	5.08616	2.10505	0	0	0	0	4.23729	0	0	0
CARD|phgb|AM998375|1172-2084|ARO:3000853|AIM-1|betalactams|Class_B_betalactamases|AIM	betalactams	Class B betalactamases	AIM		0	0	0	1.94149	0	0	0	0	0	0	0	0	0	0	0	0	0	0	0	0	0	1.65953	0	0	0	0	0	0	0	0	0	0	0	0	0	0	0	0	0	0	0	0	0	0	0
CARD|phgb|AP009048|2165012-2166416|ARO:3000829|baeS|Multi-drug_resistance|MDR_regulator|BAES	Multi-drug resistance	MDR regulator	BAES		1.02881	0	0.539978	0	0	3.16189	1.79511	1.6574	1.60968	0	0	0	0	0	4.14044	0	1.1839	0	0	0	0	0	0	0	0	0	2.63296	0	0	0	0.518479	0	5.31972	1.64415	2.74991	1.13769	2.00319	3.70645	0.493228	0	1.0924	1.77375	5.52964	0	4.13649
CARD|phgb|AP009048|2810082-2811255|ARO:3000027|emrA|Multi-drug_resistance|Multi-drug_efflux_pumps|EMRA	Multi-drug resistance	Multi-drug efflux pumps	EMRA		1.51871	0	0.579977	0	0	2.87026	1.85701	2.00269	1.32657	0	0	0	0	0	4.05763	0	1.06697	0	0	0	0	0	0	0	0	0	2.04324	0	0	0.905126	0.653283	0	3.99748	1.07897	1.88282	0	2.44457	4.55364	0.541742	0	1.02579	0	8.01797	0	3.89582
CARD|phgb|AP009048|3980025-3981183|ARO:3000795|mdtE|Multi-drug_resistance|Multi-drug_efflux_pumps|MDTE	Multi-drug resistance	Multi-drug efflux pumps	MDTE		1.91064	0	0.75997	0	0	4.65073	2.22841	2.55516	1.87661	0	0	0	0	0	4.14044	0	0.70157	0	0	0	0	0	0	0	0	0	2.64957	0	0	1.12455	0.497739	0	5.70409	0	2.57649	0.970386	1.56181	6.45981	0.614514	0	1.46542	0	7.32677	3.09017	5.33231
CARD|phgb|AP009048|4153663-4154296|ARO:3000518|CRP|Multi-drug_resistance|MDR_regulator|CRP	Multi-drug resistance	MDR regulator	CRP		1.51871	0	0.439982	0	0	2.2256	0.990405	1.38117	0.889773	0	0	0	0	0	3.7264	0	0.555409	0	0	0	0	0	1.38305	1.30779	0	0	1.2708	0	0	0	0.197022	0	2.47536	0.873452	0.94141	0.568847	0.441381	1.80028	0.250657	0	0.719386	0	3.97443	1.65545	2.82033
CARD|phgb|AP009048|4303042-4304509|ARO:3003550|mdtP|Multi-drug_resistance|Multi-drug_efflux_pumps|MDTP	Multi-drug resistance	Multi-drug efflux pumps	MDTP		2.54752	0	1.05996	0	0	6.04749	2.94027	3.69462	2.44283	0	0	0	0	0	3.80921	0	1.21313	0	0	0	0	0	0	0	0	0	3.07317	0	0	0	0.601435	0	7.45683	0	2.97287	1.27154	2.41062	5.18903	0.946028	0	1.73186	0	10.5409	0	7.4156
CARD|phgb|AP009048|4304505-4306557|ARO:3003549|mdtO|Multi-drug_resistance|Multi-drug_efflux_pumps|MDTO	Multi-drug resistance	Multi-drug efflux pumps	MDTO		2.84147	0	1.19995	0	0	6.79959	3.37357	3.93633	2.6127	0	0	0	0	0	7.78403	0	1.5493	0	0	0	0	0	0	0	0	0	4.06987	0	0	1.5634	0.829566	0	9.16345	2.7745	3.66654	0	3.76872	5.71852	1.17243	0	2.9708	0	13.9969	4.30416	9.11532
CARD|phgb|AP009048|4306556-4307588|ARO:3003548|mdtN|Multi-drug_resistance|Multi-drug_efflux_pumps|MDTN	Multi-drug resistance	Multi-drug efflux pumps	MDTN		1.22477	0	0.679973	0	0	3.30003	1.39276	1.51928	1.8847	0	0	0	0	0	4.88572	0	1.12543	0	0	0	0	0	0	0	0	0	2.32564	0	0	1.09712	0.311087	0	4.56635	1.49001	2.3783	1.33846	2.139	4.13004	0.646857	0	1.17233	0	6.56644	2.53835	5.08412
CARD|phgb|AP009048|4337959-4338628|ARO:3003582|PmrA|Cationic_antimicrobial_peptides|Polymyxin_B_resistance_regulator|pmrA	Cationic antimicrobial peptides	Polymyxin B resistance regulator	pmrA		1.17578	0	0	0	0	3.17723	1.54751	1.34664	1.31039	0	0	0	0	0	3.14674	0	0.891578	0	0	0	0	0	0	0	0	0	1.51997	0	0	0.521133	0.383674	0	3.13648	1.7469	1.61031	0.936925	1.52786	3.28286	0.460885	0	0.892572	2.06937	4.32003	3.09017	2.71504
CARD|phgb|AP009048|4338624-4340268|ARO:3003576|PmrC|Cationic_antimicrobial_peptides|Lipid_A_modification|PMRC	Cationic antimicrobial peptides	Lipid A modification	PMRC		2.44954	0	1.19995	0	0	5.77121	3.03312	3.83274	2.31341	0	0	0	0	0	7.20437	0	1.52007	0	0	0	0	0	0	0	0	0	3.51338	0	0	1.01484	0.477	0	6.79571	3.69933	2.47739	1.10423	3.97243	5.08313	0.921771	0	2.3047	3.35041	11.474	3.20053	7.66379
CARD|phgb|AP012279|2172316-2173201|ARO:3000856|BJP-1|betalactams|Class_B_betalactamases|BJP1	betalactams	Class B betalactamases	BJP1		0	0	0	0	0	0	0	0	0	0	0	0	0	0	0	0	0	0	0	0	0	0	0	0	0	0	0	0	0	0	0	0	0	0	0	0	0	0	0	0	0	0	0	0	0
CARD|phgb|AY055428|20268-21084|ARO:3000412|sul2|Sulfonamides|Sulfonamide-resistant_dihydropteroate_synthases|SULII	Sulfonamides	Sulfonamide-resistant dihydropteroate synthases	SULII		0	0	0	0	0	0	0	0.759642	0	0	0	0	0	0	0	0	0	2.32951	0	0	0	0	0	2.25593	1.90696	0	1.09637	0	0	0	0	0	0.784121	0	0	0	0	0	0	0	0	0	0	0	0.518941
CARD|phgb|AY154657|0-1161|ARO:3000601|Erm38|MLS|23S_rRNA_methyltransferases|ERM	MLS	23S rRNA methyltransferases	ERM		0	0	0	0	0	0	0	0	0	0	0	0	0	0	0	4.03667	0	0	0	0	0	0	0	0	0	0	0	0	0	0	0	0	0	0	0	0	0	0	0	0	0	0	0	0	0
CARD|phgb|AY928180|0-495|ARO:3002837|lnuC|MLS|Lincosamide_nucleotidyltransferases|LNUC	MLS	Lincosamide nucleotidyltransferases	LNUC		39.8295	10.4563	39.0584	0	0	12.4787	29.4955	23.1346	35.7689	0	11.5053	0	75.7166	0	43.8887	0	26.6158	0.895966	0	0	0	0	0.288135	0.980841	2.54262	0	38.2069	0	0	26.7424	46.4764	0	7.27234	50.0437	27.2513	21.2816	39.962	52.8434	36.3372	42.2833	38.8069	40.5006	21.4619	71.9567	28.5944
CARD|phgb|BX664015|204137-204554|ARO:3000168|tetD|Tetracyclines|Tetracycline_resistance_major_facilitator_superfamily_MFS_efflux_pumps|TETD	Tetracyclines	Tetracycline resistance major facilitator superfamily MFS efflux pumps	TETD		0	0	0	0	0	0	0	0	0.323554	0	0	0	0	0	0	0	0	0	0	0	0	0	0	0.294252	0	0	0.174423	0	0	0	0	0	0	0	0	0	0	0	0	0	0.173186	0	1.38241	0	0.135376
CARD|phgb|CP000034|2662758-2663289|ARO:3000516|emrR|Multi-drug_resistance|MDR_regulator|EMRR	Multi-drug resistance	MDR regulator	EMRR		0.685871	0	0	0	0	1.55024	1.08326	0.725113	0.857418	0	0	0	0	0	2.31865	0	0.467713	0	0	0	0	0	0	0	0	0	0.913644	0	0	0	0.155544	0	1.93724	0.513795	0.743218	0	0.713	1.16488	0.315343	0	0.639454	0.689791	2.38466	0	1.6922
CARD|phgb|D16099|409-1297|ARO:3001300|myrA|MLS|23S_rRNA_methyltransferases|MYRA	MLS	23S rRNA methyltransferases	MYRA		0	0	0	0	0	0	0	0	0	0	0	0	0	0	0	2.22262	0	0	0	0	2.35638	2.30292	0	0	0	0	0	0	0	0	0	0	0	0	0	0	0	0	0	0	0	0	0	0	0
CARD|phgb|D38215|0-1539|ARO:3002893|tcr3|Tetracyclines|Tetracycline_resistance_major_facilitator_superfamily_MFS_efflux_pumps|TCR3	Tetracyclines	Tetracycline resistance major facilitator superfamily MFS efflux pumps	TCR3		0	0	0	6.54973	0	0	0	0	0	0	0	0	0	0	0	7.23986	0	0	0	0	6.83984	6.32155	0	0	0	0	0	0	0	0	0	0	0	0	0	0	0	0	0	0	0	0	0	0	0
CARD|phgb|D78168|1591-3130|ARO:3000254|emrY|Multi-drug_resistance|Multi-drug_efflux_pumps|EMRY	Multi-drug resistance	Multi-drug efflux pumps	EMRY		1.91064	0	1.33995	0	0	4.66608	1.79511	2.34799	1.92515	0	0	0	0	0	5.54819	0	1.22775	0	0	0	0	0	0	0	0	0	2.87383	0	0	0.685702	0	0	4.99685	2.56898	0.94141	0	2.68224	6.14212	0.630685	0	1.55867	2.85771	8.05253	0	5.0766
CARD|phgb|D78168|536-1592|ARO:3000206|emrK|Multi-drug_resistance|Multi-drug_efflux_pumps|EMRK	Multi-drug resistance	Multi-drug efflux pumps	EMRK		1.95963	0	0.579977	0	0	3.37677	2.41411	2.2444	1.08391	0	0	0	0	0	4.6373	0	1.15467	0	0	0	0	0	0	0	0	0	1.61964	0	0	0.383993	0.300718	0	4.4126	0	1.46166	0	2.03714	4.34184	1.12391	0	1.37216	0	7.63781	2.75908	3.53482
CARD|phgb|DQ390458|3095-3995|ARO:3002609|aadA9|Aminoglycosides|Aminoglycoside_O-nucleotidyltransferases|ANT3-DPRIME	Aminoglycosides	Aminoglycoside O-nucleotidyltransferases	ANT3-DPRIME		0	0	0	0	0	0.199536	0	0	0	0	0	0	0	0	0	0	0	0.639975	0	0	0	0	0	0	1.06906	0	1.35385	0	0	0	0	0	0.645747	0	0	0	0	0	0	0	0	0	0	0	0.300836
CARD|phgb|EF452177|0-495|ARO:3002838|lnuD|MLS|Lincosamide_nucleotidyltransferases|LNUC	MLS	Lincosamide nucleotidyltransferases	LNUC		0	5.70342	0	0	0	0	0	0	0	0	17.7373	0	0	0	0	0	0	0.332787	0	0	0	0	0	0	0.722335	0	0.1412	0	0	0	0	0	0	0	0	0	0.746953	0	0	35.9408	0	0	0	0	0
CARD|phgb|EU408348|1243-2152|ARO:3002510|LRA-3|betalactams|Class_B_betalactamases|LRA	betalactams	Class B betalactamases	LRA		0	0	0	0	0	0	0	0	0	0	0	0	0	0	0	0	0	0	0	0	0	0	0	0	0	0	0	0	0	0	0	0	0	0	0	0	0	0	0	0	0	0	0	0	0
CARD|phgb|FJ196385|11083-12313|ARO:3003107|mefB|MLS|Macrolide_resistance_efflux_pumps|MEFB	MLS	Macrolide resistance efflux pumps	MEFB		0	0	0	0	0	0	0	0	0	0	18.2167	0	0	0	0	0	0	0	0	0	0	0	3.51524	3.33486	0.895695	0	0	0	0	0	0	0	0	0	0	0	0	0	0	33.8266	0	0	0	0	0
CARD|phgb|FJ768952|0-1488|ARO:3000237|tolC|Multi-drug_resistance|Multi-drug_efflux_pumps|TOLC	Multi-drug resistance	Multi-drug efflux pumps	TOLC		1.76367	0	1.05996	0	0	5.1112	2.41411	3.59104	1.7391	0	0	0	0	0	5.21696	0	0.891578	0	0	0	0	0	0	0	0	0	2.71601	0	0	1.04227	0.466631	0	6.34984	2.67174	2.77468	1.40539	2.7841	3.70645	0.574085	0	1.39881	0	9.6423	4.41452	5.80613
CARD|phgb|GQ150744|122-359|ARO:3003022|dfrB3|Trimethoprim|Dihydrofolate_reductase|DFRB	Trimethoprim	Dihydrofolate reductase	DFRB		0	0	0	0	0	0	0	0	0	0.231522	0	0	0	0	0	0.0708188	0	0	0	0	0	0	0	0	0	0	0	0	0	0	0	0.266368	0	0	0	0	0	0	0	0	0	0	0	0	0
CARD|phgb|GQ343019|132-1023|ARO:3002999|CblA-1|betalactams|Class_A_betalactamases|CBLA	betalactams	Class A betalactamases	CBLA		0	0	0	0	0	0	0	0	0	0	0	0	0	0	0	0	0	0	0	0	0	0	0	0	0	0	0	0	0	0	0	0	0	0	0	0	0	0	0	0	0	0	0	0	0
CARD|phgb|HF953351|2461-3358|ARO:3002255|CARB-16|betalactams|Class_A_betalactamases|CARB	betalactams	Class A betalactamases	CARB		0	0	0	0	0	0	0.557103	0	0	0	0	0	0	0	0	0	0	0	0	0	0	0	0	0	0	0	0	0	0	0	0	0	0	0	0	0	0	0	0	0	0	0	0	0	0
CARD|phgb|HQ203032|0-345|ARO:3000245|RbpA|Rifampin|RNA-polymerase_binding_protein|RBPA	Rifampin	RNA-polymerase binding protein	RBPA		0	0	0	0.870322	1.12063	0	0	0	0	1.70747	0	1.84967	0	0	0	0.877064	0	0	1.44314	0	0.893528	1.19487	0	0	0	1.00275	0	0	1.42033	0	0	1.82906	0	0	0	0	0	0	0	0	0	0	0	0	0
CARD|phgb|HQ433580|0-512|ARO:3003723|VanI|Glycopeptides|VanI-type_resistance_protein|VANI	Glycopeptides	VanI-type resistance protein	VANI		0	0	0	0	0	0	0	0	0	0.665625	0	0	0	0	0	0	0	0	0	0	0	0	0	0	0	0	0	0	0.190353	0	0	0	0	0	0	0	0	0	0	0	0	0	0	0	0
CARD|phgb|JN086160|1582-2407|ARO:3001777|OXA-347|betalactams|Class_D_betalactamases|OXA	betalactams	Class D betalactamases	OXA		0	0	0	0	0	0	0	0	0	0	0	0	0	0	0	0	0	0.665574	0	0	0	0	0	0	1.12684	0	0	0	0	0	0	0	0	0	0.69367	0	0.84881	0	0	0	0	1.08396	0	0	0.150418
CARD|phgb|JN868716|682-2029|ARO:3000835|phoQ|Multi-drug_resistance|MDR_regulator|PHOQ	Multi-drug resistance	MDR regulator	PHOQ		0	0	0	0	0	0	0	0	0	0	0	0	0	0	0	5.12075	0	0	0	0	5.24256	5.65774	0	0	0	0	0	0	0	0	0	0	0	0	0	0	0	0	0	0	0	0	0	0	0
CARD|phgb|JQ064560|0-1536|ARO:3000448|qepA|Fluoroquinolones|Quinolone_active_efflux|QEPA	Fluoroquinolones	Quinolone active efflux	QEPA		0	0	0	0	0	0	0	0	0	0	0	0	0	0	0	0	0	0	0	0	0	2.6093	0	0	0	0	0	0	0	0	0	0	0	0	0	0	0	0	0	0	0	0	0	0	0
CARD|phgb|JQ340365|0-1434|ARO:3003583|PmrB|Cationic_antimicrobial_peptides|Polymyxin_B_resistance_regulator|PMRB	Cationic antimicrobial peptides	Polymyxin B resistance regulator	PMRB		0	0	0	0	0	0	0	0	0	0	0	0	0	0	0	0	0	0	0	0	4.26205	3.65098	0	0	0	0	0	0	0	0	0	0	0	0	0	0	0	0	0	0	0	0	0	0	0
CARD|phgb|JQ340367|19-685|ARO:3003582|PmrA|Cationic_antimicrobial_peptides|Polymyxin_B_resistance_regulator|pmrA	Cationic antimicrobial peptides	Polymyxin B resistance regulator	pmrA		0	0	0	4.74214	0	0	0	0	0	0	0	0	0	0	0	4.89195	0	0	0	0	4.57834	4.21777	0	0	0	0	0	0	0	0	0	5.91338	0	0	0	0	0	0	0	0	0	0	0	0	0
CARD|phgb|JQ727667|0-870|ARO:3000825|robA|Multi-drug_resistance|MDR_regulator|ROBA	Multi-drug resistance	MDR regulator	ROBA		0	0	0	0	0	0	0	0	0	0	0	0	0	0	0	0	0	0	0	0	0	0	0	0	0	0	0	0	0	0	0	0	0	0	0	0	0	0	0	0	0	0	0	0	0
CARD|phgb|JQ768046|7760-9440|ARO:3001313|facT|Elfamycins|Elfamycin_efflux_pumps|FACT	Elfamycins	Elfamycin efflux pumps	FACT		0	0	0	0	0	0	0	0	0	0	0	0	0	0	0	7.74649	0	0	0	0	0	7.30706	0	0	0	0	0	0	0	0	0	0	0	0	0	0	0	0	0	0	0	0	0	0	0
CARD|phgb|KF152885|29328-29820|ARO:3002639|APH3-DPRIME-Ib|Aminoglycosides|Aminoglycoside_O-phosphotransferases|APH3-DPRIME	Aminoglycosides	Aminoglycoside O-phosphotransferases	APH3-DPRIME		0	0	0	0	0	0	0.278552	0	0.0727996	0	0	0	0	0	0	0	0	0.383985	0	0	0	0	0	0	0	0	0.116282	0	0	0	0	0	0	0	0	0	0	0	0	0	0	0	0	0	0
CARD|phgb|KF478993|4909-5947|ARO:3002941|vanSO|Glycopeptides|VanO-type_regulator|VANSO	Glycopeptides	VanO-type regulator	VANSO		0	0	0	0	0	0	0	0	0	0	0	0	0	0	0	4.06391	0	0	0	0	0	2.47654	0	0	0	0	0	0	0	0	0	0	0	0	0	0	0	0	0	0	0	0	0	0	0
CARD|phgb|KF478993|6002-6704|ARO:3002930|vanRO|Glycopeptides|VanO-type_regulator|VANRO	Glycopeptides	VanO-type regulator	VANRO		0	0	0	4.30698	6.49032	0	0	0	0	12.589	0	35.9845	0	19.7793	0	7.06009	0	0	6.97518	0	6.54727	4.77435	0	0	0	6.25522	0	27.8867	5.24204	0	0	6.748	0	0	0	0	0	0	0	0	0	0	0	0	0
CARD|phgb|KJ151292|294-2892|ARO:3000444|rifampin|Rifampin|Rifampin_phosphotransferase|RPH	Rifampin	Rifampin phosphotransferase	RPH		0	0	0	25.4848	22.3426	0	0	0	0	42.4553	0	0	0	0	0	22.6184	0	0	27.1471	0	27.2091	19.4038	0	0	0	29.7481	0	0	25.0095	0	0	31.8754	0	0	0	0	0	0	0	0	0	0	0	0	0
CARD|phgb|KP109675|1328-2201|ARO:3003716|CPS-1|betalactams|Class_B_betalactamases|CPS	betalactams	Class B betalactamases	CPS		0	0	0	0	0	0	0	0	0	0	0	0	0	0	0	0	0	0	0	0	0	0	0	1.01354	0	0	0	0	0	0	0	0	0	0	0	0	0	0	0	0	0	0	0	0	0
CARD|phgb|KP109676|0-1026|ARO:3003718|MSI-1|betalactams|Class_B_betalactamases|MSI	betalactams	Class B betalactamases	MSI		0	0	0	0	0	0	0	0	0	0	0	0	0	0	0	5.12619	0	0	0	0	0	4.70797	0	0	0	0	0	0	0	0	0	0	0	0	0	0	0	0	0	0	0	0	0	0	0
CARD|phgb|L06160|983-1721|ARO:3002537|AAC3-IIIb|Aminoglycosides|Aminoglycoside_N-acetyltransferases|AAC3	Aminoglycosides	Aminoglycoside N-acetyltransferases	AAC3		0	0	0	0	0	0	0	0	0	0	0	0	0	0	0	2.12456	0	0	0	0	0	0	0	0	0	0	0	0	0	0	0	0	0	0	0	0	0	0	0	0	0	0	0	0	0
CARD|phgb|L06161|105-945|ARO:3002538|AAC3-IIIc|Aminoglycosides|Aminoglycoside_N-acetyltransferases|AAC3	Aminoglycosides	Aminoglycoside N-acetyltransferases	AAC3		0	0	0	0	0	0	0	0	0	0	0	0	0	0	0	0	0	0	0	0	0	2.01187	0	0	0	0	0	0	0	0	0	0	0	0	0	0	0	0	0	0	0	0	0	0	0
CARD|phgb|M11276|0-1023|ARO:3000594|ErmR|MLS|23S_rRNA_methyltransferases|ERMR	MLS	23S rRNA methyltransferases	ERMR		0	0	0	0	0	0	0	0	0	0	0	0	0	0	0	5.19701	0	0	0	0	5.51931	4.78967	0	0	0	0	0	0	0	0	0	0	0	0	0	0	0	0	0	0	0	0	0	0	0
CARD|phgb|M19269|459-1419|ARO:3001304|ErmS|MLS|23S_rRNA_methyltransferases|ERMS	MLS	23S rRNA methyltransferases	ERMS		0	0	0	0	0	0	0	0	0	0	0	0	0	0	0	4.24913	0	0	0	0	0	0	0	0	0	0	0	0	0	0	0	0	0	0	0	0	0	0	0	0	0	0	0	0	0
CARD|phgb|M22999|492-1359|ARO:3002541|AAC3-VIIa|Aminoglycosides|Aminoglycoside_N-acetyltransferases|AAC3	Aminoglycosides	Aminoglycoside N-acetyltransferases	AAC3		0	0	0	3.03497	0	0	0	0	0	0	0	0	0	0	0	0	0	0	0	0	0	0	0	0	0	0	0	0	0	0	0	0	0	0	0	0	0	0	0	0	0	0	0	0	0
CARD|phgb|M28303|242-1187|ARO:3003564|EXO|betalactams|Class_A_betalactamases|EXO	betalactams	Class A betalactamases	EXO		0	0	0	0	0	0	0	0	0	0	0	0	0	0	0	2.61485	0	0	0	0	0	0	0	0	0	0	0	0	0	0	0	0	0	0	0	0	0	0	0	0	0	0	0	0	0
CARD|phgb|M55426|465-1326|ARO:3002542|AAC3-VIIIa|Aminoglycosides|Aminoglycoside_N-acetyltransferases|AAC3	Aminoglycosides	Aminoglycoside N-acetyltransferases	AAC3		0	0	0	0	0	0	0	0	0	0	0	0	0	0	0	4.5542	0	0	0	0	5.17139	4.45266	0	0	0	0	0	0	0	0	0	0	0	0	0	0	0	0	0	0	0	0	0	0	0
CARD|phgb|M55620|0-660|ARO:3002687|catQ|Phenicol|Chloramphenicol_acetyltransferases|CAT	Phenicol	Chloramphenicol acetyltransferases	CAT		0	0	0	0	0	0	0	0	0	0	0	0	0	0	0	0	0	0	0	0	0	0	0	0	0.17336	0	0	0	0	0	0	0	0	0	0	0	0	0	0	0	0	0	0	0	0
CARD|phgb|M57437|0-1647|ARO:3002827|tlrC|MLS|ABC_transporter|TLRC	MLS	ABC transporter	TLRC		0	0	0	0	0	0	0	0	0	0	0	0	0	0	0	14.6922	0	0	0	0	16.1863	14.0014	0	0	0	0	0	0	0	0	0	0	0	0	0	0	0	0	0	0	0	0	0	0	0
CARD|phgb|M80346|0-1656|ARO:3002817|carA|MLS|Macrolide_resistance_efflux_pumps|CARA	MLS	Macrolide resistance efflux pumps	CARA		0	0	0	0	0	0	0	0	0	0	0	0	0	0	0	8.67803	0	0	0	0	10.493	0	0	0	0	0	0	0	0	0	0	0	0	0	0	0	0	0	0	0	0	0	0	0	0
CARD|phgb|M80674|877-2494|ARO:3003554|tcmA|Tetracyclines|Tetracycline_resistance_major_facilitator_superfamily_MFS_efflux_pumps|TCMA	Tetracyclines	Tetracycline resistance major facilitator superfamily MFS efflux pumps	TCMA		0	0	0	0	0	0	0	0	0	0	0	0	0	0	0	5.70909	0	0	0	0	0	5.25434	0	0	0	0	0	0	0	0	0	0	0	0	0	0	0	0	0	0	0	0	0	0	0
CARD|phgb|NC_002516.2|3982020-3984009|ARO:3002985|arnA|Cationic_antimicrobial_peptides|Lipid_A_modification|ARNA	Cationic antimicrobial peptides	Lipid A modification	ARNA		0	0	0	0	0	0	0	0	0	0	0	0	0	0	0	8.32938	0	0	11.1924	0	0	8.073	0	0	0	0	0	0	0	0	0	0	0	0	0	0	0	0	0	0	0	0	0	0	0
CARD|phgb|NC_002516.2|4119269-4120373|ARO:3003692|mexJ|Multi-drug_resistance|Multi-drug_efflux_pumps|MEXJ	Multi-drug resistance	Multi-drug efflux pumps	MEXJ		0	0	0	0	0	0	0	0	0	0	0	0	0	0	0	0	0	0	0	0	0	3.15567	0	0	0	0	0	0	0	0	0	0	0	0	0	0	0	0	0	0	0	0	0	0	0
CARD|phgb|NC_002516.2|4904646-4907703|ARO:3003031|mexW|Multi-drug_resistance|Multi-drug_efflux_pumps|MEXW	Multi-drug resistance	Multi-drug efflux pumps	MEXW		0	0	0	14.4607	0	0	0	0	0	0	0	0	0	0	0	10.7481	0	0	17.462	0	0	12.3163	0	61.3353	0	0	0	0	16.3265	0	0	0	0	0	0	0	0	0	0	0	0	0	0	0	0
CARD|phgb|NC_002516.2|5584100-5585549|ARO:3003682|OpmH|Multi-drug_resistance|Multi-drug_efflux_pumps|OPMH	Multi-drug resistance	Multi-drug efflux pumps	OPMH		0	0	0	0	0	0	0	0	0	0	0	0	0	0	0	4.17831	0	0	0	0	4.83928	4.02373	0	0	0	0	0	0	0	0	0	0	0	0	0	0	0	0	0	0	0	0	0	0	0
CARD|phgb|NC_002516.2|5606102-5606435|ARO:3000264|emrE|Multi-drug_resistance|Multi-drug_efflux_pumps|EMRE	Multi-drug resistance	Multi-drug efflux pumps	EMRE		0	0	0	0	0	0	0	0	0	0	0	0	0	0	0	1.30198	0	0	0	0	0	1.5523	0	0	0	0	0	0	0	0	0	0	0	0	0	0	0	0	0	0	0	0	0	0	0
CARD|phgb|NC_002516|4705955-4706402|ARO:3000806|mexG|Multi-drug_resistance|Multi-drug_efflux_pumps|MEXG	Multi-drug resistance	Multi-drug efflux pumps	MEXG		0	0	0	0	0	0	0	0	0	0	0	0	0	0	0	0	0	0	0	0	0	1.66464	0	0	0	0	0	0	0	0	0	0	0	0	0	0	0	0	0	0	0	0	0	0	0
CARD|phgb|NC_002695|1737553-1737967|ARO:3000676|H-NS|Multi-drug_resistance|MDR_regulator|HNS	Multi-drug resistance	MDR regulator	HNS		0.734862	0	0.359986	0	0	1.38141	0.680904	0.690584	0.622841	0	0	0	0	0	1.65618	0	0.292321	0.230391	0	0	0	0	0	0.948146	0	0	0.888726	0	0	0	0	0	1.84499	1.07897	0.545027	0.334616	0.645096	1.80028	0.291086	0	0.905894	1.08396	2.03905	0	1.34624
CARD|phgb|NC_002695|3211891-3212506|ARO:3000832|evgA|Multi-drug_resistance|MDR_regulator|EVGA	Multi-drug resistance	MDR regulator	EVGA		0	0	0.319987	0	0	1.73443	0.619003	0.794171	0.679463	0	0	0	0	0	2.40146	0	0.336169	0	0	0	0	0	0	0	0	0	1.07146	0	0	0.164568	0.165913	0	2.01411	0.256898	1.31302	0.702694	1.15438	1.90617	0.185971	0	0.599488	0	3.2141	0	2.33148
CARD|phgb|NC_002695|4903561-4904935|ARO:3000830|cpxA|Multi-drug_resistance|MDR_regulator|CPXA	Multi-drug resistance	MDR regulator	CPXA		0	0	0	0	0	1.15117	0	0	0.800796	0	0	0	0	0	0	0	0	0	0	0	0	0	0	0	0	0	0.78075	0	0	0	0	0	1.70662	0	0	0	0	0	0	0	0.719386	0	0	0	2.12841
CARD|phgb|NC_002695|4904931-4905630|ARO:3000831|cpxR|Multi-drug_resistance|MDR_regulator|CPXA	Multi-drug resistance	MDR regulator	CPXA		0	0	0	0	0	0.936286	0.495203	0	0.42062	0	0	0	0	0	0	0	0	0	0	0	0	0	0	0.719283	0	0	0.490045	0	0	0	0	0	1.09162	0	0.520253	0	0	0	0.185971	0	0.373015	0	0	0	1.21838
CARD|phgb|NC_003888|3968821-3969814|ARO:3002914|vanJ|Glycopeptides|Undecaprenol_pyrophosphate_recycling|VANJ	Glycopeptides	Undecaprenol pyrophosphate recycling	VANJ		0	0	0	0	0	0	0	0	0	0	0	0	0	0	0	3.10513	0	0	0	0	3.04432	0	0	0	0	0	0	0	3.67529	0	0	0	0	0	0	0	0	0	0	0	0	0	0	0	0
CARD|phgb|NC_007779|1115840-1117067|ARO:3001329|mdtG|Multi-drug_resistance|Multi-drug_efflux_pumps|MDTG	Multi-drug resistance	Multi-drug efflux pumps	MDTG		0	0	0	0	0	3.19258	0.990405	1.51928	1.23759	0	0	0	0	0	4.6373	0	0.540793	0	0	0	0	0	0	0	0	0	1.86882	0	0	0	0	0	4.02823	1.28449	1.18915	0.602309	1.79948	3.17696	0.299171	0	1.30555	0	4.80387	2.9798	3.73036
CARD|phgb|NC_007779|1621287-1621671|ARO:3000263|marA|Multi-drug_resistance|MDR_regulator|MARA	Multi-drug resistance	MDR regulator	MARA		0	0	0.159994	0	0	1.21257	0.464253	0.379821	0.388265	0	0	0	0	0	0.828089	0	0.160776	0	0	0	0	0	0	0	0	0	0.647857	0	0	0.246853	0.0933261	0	2.06024	0.308277	0.421157	0	0.916715	0.635391	0.194057	0	0.492913	0	1.31329	0	1.09053
CARD|phgb|NC_007779|1745170-1746544|ARO:3001327|mdtK|Multi-drug_resistance|Multi-drug_efflux_pumps|MDTK	Multi-drug resistance	Multi-drug efflux pumps	MDTK		0	0	0	0	0	3.36142	2.56886	1.55381	1.65012	0	0	0	0	0	3.31236	0	0.570025	0	0	0	0	0	0	0	0	0	2.09308	0	0	0	0.414783	0	5.1506	0	1.83327	1.33846	2.54643	0	0.5094	0	1.70521	2.66062	5.21859	3.42126	4.18914
CARD|phgb|NC_007779|2166412-2167135|ARO:3000828|baeR|Multi-drug_resistance|MDR_regulator|BAER	Multi-drug resistance	MDR regulator	BAER		1.56771	0	0	0	0	1.79583	1.20706	1.96816	1.12435	0	0	0	0	0	2.56708	0	1.03774	0	0	0	0	0	0	0	0	0	1.71931	0	0	0	0.362935	0	3.62848	1.7469	1.2387	0.535386	2.10505	0	0.517485	0	0.932538	0	4.11267	0	2.5571
CARD|phgb|NC_007779|2586250-2589364|ARO:3000491|acrD|Aminoglycosides|Aminoglycoside_efflux_pumps|ACRD	Aminoglycosides	Aminoglycoside efflux pumps	ACRD		0	0	2.03992	0	0	8.61077	5.01393	6.69866	3.14656	0	0	0	0	0	9.10898	0	2.23625	0	0	0	0	0	0	0	0	0	5.38219	0	0	1.89254	1.52433	0	13.4223	0	5.57414	3.98193	4.44776	10.5899	1.27754	0	3.07737	0	16.0014	7.50469	9.93509
CARD|phgb|NC_007779|3974604-3975429|ARO:3000508|gadX|Multi-drug_resistance|MDR_regulator|GADX	Multi-drug resistance	MDR regulator	GADX		2.15559	0	0.719971	0	0	2.77816	2.29031	1.27758	1.39937	0	0	0	0	0	2.15303	0	1.08159	0	0	0	0	0	0	0	0	0	2.17613	0	0	0.85027	0.2385	0	3.30561	1.18173	1.83327	0.83654	1.25624	2.75336	0.719628	0	1.22562	1.08396	5.28771	2.31762	3.7078
CARD|phgb|NC_007779|4336858-4337950|ARO:3003583|PmrB|Cationic_antimicrobial_peptides|Polymyxin_B_resistance_regulator|PMRB	Cationic antimicrobial peptides	Polymyxin B resistance regulator	PMRB		2.1066	0	0.559978	0	0	3.92933	1.76416	2.93498	1.65012	0	0	0	0	0	4.30606	0	0.686954	0	0	0	0	0	0	0	0	0	2.42531	0	0	0.767986	0.300718	0	4.32035	2.0038	2.42785	0.535386	2.139	5.61262	0.493228	0	1.31887	0	6.46276	2.31762	4.45237
CARD|phgb|NC_007779|567537-567870|ARO:3000264|emrE|Multi-drug_resistance|Multi-drug_efflux_pumps|EMRE	Multi-drug resistance	Multi-drug efflux pumps	EMRE		0	0	0	0	0	0.537214	0	0.207175	0.13751	0	0	0	0	0	0.414044	0	0	0	0	0	0	0	0	0	0	0	0.274093	0	0	0	0	0	0.87637	0.308277	0.272513	0	0	0.74129	0.0566	0	0.146542	0	1.27873	0	0
CARD|phgb|NC_010410|3621491-3622283|ARO:3002601|aadA|Aminoglycosides|Aminoglycoside_O-nucleotidyltransferases|ANT3-DPRIME	Aminoglycosides	Aminoglycoside O-nucleotidyltransferases	ANT3-DPRIME		0	0	0	0	0	0	0	0	0	0	0	0	0	0	0	0	0	2.17592	0	0	0	0	0	0	1.41578	0	0.191035	0	0	0	0	0	0.522747	0	0	0.83654	0	0	0	0	0	0	0	0	0
CARD|phgb|NC_012469|1800927-1802391|ARO:3000616|mel|MLS|Macrolide_resistance_efflux_pumps|MEL	MLS	Macrolide resistance efflux pumps	MEL		0	0	0	0	0	1.22792	0	0	2.74212	0	0	0	0	0	0	0	0	0	0	0	0	0	0	1.2424	0	0	2.28411	0	0	0	0	0	0	0	4.0877	0	5.33053	0	0	0	2.9708	0	0	0	1.95543
CARD|phgb|NC_023287|60996-61860|ARO:3002626|ANT6-Ia|Aminoglycosides|Aminoglycoside_O-nucleotidyltransferases|ANT6	Aminoglycosides	Aminoglycoside O-nucleotidyltransferases	ANT6		0	0	0	0	0	0	3.21882	2.17534	0	0	0	0	0	0	0	0	0	0.921565	0	0	0	0	0	0	2.1959	0	0.498351	0	0	0	0	0	0.138374	0	0.545027	0	0.882762	0	0	25.37	0	0	0	0	0
CARD|phgb|NC_023287|65291-66509|ARO:3000615|mefA|MLS|Macrolide_resistance_efflux_pumps|MEFA	MLS	Macrolide resistance efflux pumps	MEFA		0	0	19.9392	0	0	16.408	3.46642	2.55516	16.8086	0	0	0	0	0	4.22325	0	22.3187	0.691173	0	0	0	0	0	2.90983	1.87807	0	12.1764	0	0	22.2716	34.344	0	6.53434	0	16.5242	16.8981	21.6616	0	24.6857	0	21.3684	22.4675	0	0	13.5827
CARD|phgb|NZ_AGSO01000004|76451-77432|ARO:3003071|mphE|MLS|Macrolide_phosphotransferases|MPHE	MLS	Macrolide phosphotransferases	MPHE		0	0	0	0	0	0	0	0	0	0	0	0	0	0	0	5.17522	0	0	0	0	5.75653	4.29947	0	0	0	0	0	0	0	0	0	0	0	0	0	0	0	0	0	0	0	0	0	0	0
CARD|phgb|U00096|1124117-1125326|ARO:3001216|mdtH|Multi-drug_resistance|Multi-drug_efflux_pumps|MDTH	Multi-drug resistance	Multi-drug efflux pumps	MDTH		1.51871	0	0	0	0	2.8856	1.88796	1.62287	1.06773	0	0	0	0	0	2.48427	0	0.496945	0	0	0	0	0	0	0	0	0	1.88543	0	0	0.575989	0	0	4.30498	1.28449	1.51121	0	1.45995	2.85926	0.428543	0	1.55867	0	5.46051	0	3.57994
CARD|phgb|U00096|1188315-1189776|ARO:3000835|phoQ|Multi-drug_resistance|MDR_regulator|PHOQ	Multi-drug resistance	MDR regulator	PHOQ		1.71468	0	0.639974	0	0	3.39212	2.10461	2.76234	1.48835	0	0	0	0	0	3.56078	0	0.570025	0	0	0	0	0	0	0	0	0	1.91035	0	0	0	0.279978	0	5.56572	0	2.13056	1.17116	2.41062	4.76543	0.614514	0	1.01247	0	5.46051	3.42126	4.5727
CARD|phgb|U00096|2098446-2099613|ARO:3003577|PmrE|Cationic_antimicrobial_peptides|Lipid_A_modification|PMRC	Cationic antimicrobial peptides	Lipid A modification	PMRC		0	0	1.25995	0	0	2.87026	6.06623	5.00673	1.67439	0	0	0	0	0	4.88572	0	1.06697	2.89269	0	0	0	0	0	0	0	0	1.93526	0	0	0	0.642913	0	3.58236	0	2.77468	0	3.08967	0	0.517485	0	1.41213	0	5.46051	0	4.0312
CARD|phgb|U00096|2154015-2155263|ARO:3000792|mdtA|Multi-drug_resistance|Multi-drug_efflux_pumps|MDTA	Multi-drug resistance	Multi-drug efflux pumps	MDTA		1.81266	0	0.599976	0	0	3.16189	1.51656	2.38251	1.27804	0	0	0	0	0	2.23584	0	0.70157	0	0	0	0	0	0	0	0	0	1.77745	0	0	0	0.394044	0	4.42798	1.43863	1.85805	0	1.01857	3.28286	0.404285	0	0.932538	0	5.25315	0	3.86574
CARD|phgb|U00096|2155262-2158385|ARO:3000793|mdtB|Multi-drug_resistance|Multi-drug_efflux_pumps|MDTB	Multi-drug resistance	Multi-drug efflux pumps	MDTB		4.01724	0	1.57994	0	0	7.72053	4.85918	5.35203	3.25981	0	0	0	0	0	9.02617	0	1.95855	0	0	0	0	0	0	0	0	0	6.55332	0	0	0	1.2962	0	13.7452	3.59657	4.43453	0	4.82124	9.95446	1.85971	0	2.89087	0	14.4807	6.06997	10.1156
CARD|phgb|U00096|2158385-2161463|ARO:3000794|mdtC|Multi-drug_resistance|Multi-drug_efflux_pumps|MDTC	Multi-drug resistance	Multi-drug efflux pumps	MDTC		4.2622	0	0	0	0	8.19634	4.39492	6.59508	3.95545	0	0	0	0	0	10.9308	0	2.17779	0	0	0	0	0	0	0	0	0	5.76426	0	0	2.02968	1.52433	0	11.9463	0	5.82188	0	4.41381	11.8606	1.5282	0	3.19727	0	13.5822	9.71195	10.1156
CARD|phgb|U00096|2367070-2368039|ARO:3003578|PmrF|Cationic_antimicrobial_peptides|Lipid_A_modification|PMRF	Cationic antimicrobial peptides	Lipid A modification	PMRF		1.91064	0	0.399984	0	0	2.83956	1.39276	1.6574	1.12435	0	0	0	0	0	2.15303	0	0.77465	0	0	0	0	0	0	0	0	0	1.90204	0	0	0	0.269609	0	3.99748	0.976211	1.85805	0.602309	1.426	1.80028	0.525571	0	0.61281	1.77375	4.94211	2.0969	3.27911
CARD|phgb|U00096|2368038-2370021|ARO:3002985|arnA|Cationic_antimicrobial_peptides|Lipid_A_modification|ARNA	Cationic antimicrobial peptides	Lipid A modification	ARNA		2.15559	0	1.17995	0	0	5.98609	2.75457	3.55651	2.31341	0	0	0	0	0	5.631	0	1.4616	0	0	0	0	0	0	0	0	0	2.46684	0	0	0	0.767348	0	7.71821	2.41484	3.46835	1.23808	3.46314	6.67161	0.913685	0	2.31802	0	9.91878	0	6.55069
CARD|phgb|U00096|2484373-2487967|ARO:3000833|evgS|Multi-drug_resistance|MDR_regulator|EVGS	Multi-drug resistance	MDR regulator	EVGS		3.28238	0	1.43994	0	0	9.93078	5.78768	4.76503	3.89074	0	0	0	0	0	12.0073	0	2.52857	0	0	0	0	0	0	0	0	0	6.01344	0	0	0	0.871044	0	12.9611	2.15794	4.85569	1.94077	6.07748	8.68368	1.44734	0	3.6369	0	18.7662	5.51815	12.259
CARD|phgb|U00096|2812615-2814154|ARO:3000074|emrB|Multi-drug_resistance|Multi-drug_efflux_pumps|EMRB	Multi-drug resistance	Multi-drug efflux pumps	EMRB		1.71468	0	0.619975	0	0	4.92702	1.91891	2.93498	1.74719	0	0	0	0	0	4.05763	0	0.92081	0.537579	0	0	0	0	0	0	0	0	2.71601	0	0	0	0.684392	0	6.88796	1.43863	3.4188	1.33846	1.73157	5.29493	1.34223	0	1.61196	2.46354	10.1261	3.53162	5.92646
CARD|phgb|U00096|3203309-3204131|ARO:3002986|bacA|Bacitracin|Undecaprenyl_pyrophosphate_phosphatase|BACA	Bacitracin	Undecaprenyl pyrophosphate phosphatase	BACA		0	0	0.439982	0	0	1.05908	0.371402	0	0.428709	0	0	0	0	0	0	0	0.467713	0	0	0	0	0	0	0	0	0	0.747527	0	0	0	0	0	1.21462	0	0	0	0	1.16488	0.161714	0	0.333049	0.689791	1.62433	0	1.27103
CARD|phgb|U00096|3412802-3413465|ARO:3000656|acrS|Aminoglycosides|Aminoglycoside_efflux_regulator|ACRS	Aminoglycosides	Aminoglycoside efflux regulator	ACRS		0.881834	0	0.319987	0	0	2.79351	1.17611	0.932288	1.21333	0	0	0	0	0	3.22955	0	0.511561	0.614376	0	0	0	0	0	0	0	0	1.47014	0	0	0.71313	0.2385	0	2.58299	1.23311	1.75895	0.267693	1.32414	2.32977	0.380028	0	1.06576	2.26646	5.01123	3.64198	2.85794
CARD|phgb|U00096|3413863-3415021|ARO:3000499|acrE|Aminoglycosides|Aminoglycoside_efflux_pumps|ACRE	Aminoglycosides	Aminoglycoside efflux pumps	ACRE		1.51871	0	0.579977	0	0	3.94468	1.79511	2.62422	1.75528	0	0	0	0	0	6.29347	0	1.11082	0	0	0	0	0	0	0	0	0	2.417	0	0	0.71313	0.694761	0	5.0891	1.59277	2.89855	0	2.61433	6.45981	0.590257	0	1.39881	3.15333	8.39813	4.08343	5.17437
CARD|phgb|U00096|3415032-3418137|ARO:3000502|acrF|Aminoglycosides|Aminoglycoside_efflux_pumps|ACRF	Aminoglycosides	Aminoglycoside efflux pumps	ACRF		4.94807	0	2.33991	0	0	10.9899	7.24234	7.18207	4.77242	0	0	0	0	0	14.6572	0	3.39092	0	0	0	0	0	0	0	0	0	6.61146	0	0	2.46853	1.23398	0	13.8836	5.44623	6.66419	2.37577	6.55281	15.2494	1.68183	0	3.2772	0	18.628	10.4845	13.2142
CARD|phgb|U00096|3660413-3663527|ARO:3000796|mdtF|Multi-drug_resistance|Multi-drug_efflux_pumps|MDTC	Multi-drug resistance	Multi-drug efflux pumps	MDTC		4.01724	0	1.97992	0	0	12.7243	6.00433	6.83678	4.40842	0	0	0	0	0	11.262	0	2.61627	0	0	0	0	0	0	0	0	0	6.33737	0	0	1.53597	1.14065	0	13.5146	3.85347	5.57414	3.04501	5.12681	18.1087	1.79503	0	4.16978	4.82854	20.667	11.1467	13.5677
CARD|phgb|U00096|4567286-4568519|ARO:3001214|mdtM|Multi-drug_resistance|Multi-drug_efflux_pumps|MDTC	Multi-drug resistance	Multi-drug efflux pumps	MDTC		1.12679	0	0.899964	0	0	3.76049	1.98081	2.00269	1.47217	0	0	0	0	0	4.55449	0	0.77465	0	0	0	0	0	0	0	0	0	2.39209	0	0	0.71313	0.601435	0	5.2121	1.64415	2.05624	0	2.34272	6.67161	0.541742	0	1.53203	0	7.56869	4.41452	4.94875
CARD|phgb|U97042|0-1218|ARO:3003009|ceoA|Multi-drug_resistance|Multi-drug_efflux_pumps|CEOA	Multi-drug resistance	Multi-drug efflux pumps	CEOA		0	0	0	8.27922	0	0	0	0	0	0	0	0	0	0	0	8.10058	0	0	9.44455	0	8.16827	7.51642	0	0	0	0	0	0	8.90269	0	0	0	0	0	0	0	0	0	0	0	0	0	0	0	0
CARD|phgb|U97042|1263-4347|ARO:3003010|ceoB|Multi-drug_resistance|Multi-drug_efflux_pumps|CEOB	Multi-drug resistance	Multi-drug efflux pumps	CEOB		0	0	0	43.9847	46.2961	0	0	0	0	52.7291	0	124.264	0	102.933	0	30.2124	0	0	41.2417	0	28.7194	30.0963	0	0	0	42.0437	0	0	41.8924	0	0	43.0984	0	0	0	0	0	0	0	0	0	0	0	0	0
CARD|phgb|X53650|320-1235|ARO:3003565|r39|betalactams|Class_D_betalactamases|R39	betalactams	Class D betalactamases	R39		0	0	0	0	0	0	0	0	0	0	0	0	0	0	0	2.99618	0	0	0	0	0	2.86972	0	0	0	0	0	0	0	0	0	0	0	0	0	0	0	0	0	0	0	0	0	0	0
CARD|phgb|X59968|507-1686|ARO:3002690|cml|Phenicol|Phenicol_efflux_pumps|CML	Phenicol	Phenicol efflux pumps	CML		0	0	0	0	0	0	0	0	0	0	0	0	0	0	0	4.29816	0	0	0	0	4.94208	3.65608	0	0	0	0	0	0	0	0	0	0	0	0	0	0	0	0	0	0	0	0	0	0	0
CARD|phgb|X63451|0-1653|ARO:3002828|srmB|MLS|Spiramycin_efflux_pumps|SRMB	MLS	Spiramycin efflux pumps	SRMB		0	0	0	0	0	0	0	0	0	0	0	0	0	0	0	9.83292	0	0	0	0	10.1609	9.4568	0	0	0	0	0	0	0	0	0	0	0	0	0	0	0	0	0	0	0	0	0	0	0
Flq|OqxA|EU370913|46652-47827|1176|Multi-drug_resistance|Multi-drug_efflux_pumps|OQXA	Multi-drug resistance	Multi-drug efflux pumps	OQXA		0	0	0	0	0	0	0	0	0	0	0	0	0	0	0	0	0	0	0	0	0	0	0	1.43857	0	0	0	0	0	0	0	0	0	0	0	0	0	0	0	0	0	0	0	0	0
Flq|OqxBgb|EU370913|47851-51003|3153|Multi-drug_resistance|Multi-drug_efflux_pumps|OQXB	Multi-drug resistance	Multi-drug efflux pumps	OQXB		0	0	0	0	0	0	0	0	0	0	0	0	0	0	0	0	0	0	0	0	0	0	19.8237	15.53	0	0	0	0	0	0	0	0	0	0	0	0	0	0	0	0	0	0	0	0	0
Flq|QepA2|EU847537|1672-3107|1536|Fluoroquinolones|Quinolone_active_efflux|QEPA	Fluoroquinolones	Quinolone active efflux	QEPA		0	0	0	0	0	0	0	0	0	0	0	0	0	0	0	3.74795	0	0	0	0	0	3.24248	0	0	0	0	0	0	0	0	0	0	0	0	0	0	0	0	0	0	0	0	0	0	0
Flq|QepA|AB263754|7052-8587|1536|Fluoroquinolones|Quinolone_active_efflux|QEPA	Fluoroquinolones	Quinolone active efflux	QEPA		0	0	0	0	0	0	0	0	0	0	0	0	0	0	0	2.96894	0	0	0	0	0	0	0	0	0	0	0	0	0	0	0	0	0	0	0	0	0	0	0	0	0	0	0	0	0
Gly|NC_002745.1122806|Glycopeptides|Bleomycin_resistance_protein|BRP	Glycopeptides	Bleomycin resistance protein	BRP		0	0	0	0	0	0	0	0	0	0	0	0	0	0	0	0	0	0	0	0	0	0	0	0	0	0	0	0	0	0	0	0	0	0	0	0	0.203714	0	0	0	0	0	0	0	0
Gly|VanA-Ao2|HQ679900|1034-2080|1047|Glycopeptides|VanA-type_resistance_protein|VANA	Glycopeptides	VanA-type resistance protein	VANA		0	0	0	0	0	0	0	0	0	0	0	0	0	0	0	2.62574	0	0	0	0	0	2.78291	0	0	0	0	0	0	0	0	0	0	0	0	0	0	0	0	0	0	0	0	0	0	0
Gly|VanH-Ao2|HQ679900|1-1032|1032|Glycopeptides|VanA-type_resistance_protein|VANHA	Glycopeptides	VanA-type resistance protein	VANHA		0	0	0	0	0	0	0	0	0	0	0	0	0	0	0	0.828036	0	0	0	0	0	0	0	0	0	0	0	0	0	0	0	0	0	0	0	0	0	0	0	0	0	0	0	0	0
Gly|VanX-Sc|AL939117|55404-56012|609|Glycopeptides|VanA-type_resistance_protein|VANXA	Glycopeptides	VanA-type resistance protein	VANXA		0	0	0	0.725268	0	0	0	0	0	0	0	0	0	0	0	1.12221	0	0	0	0	1.0833	0.714877	0	0	0	0	0	0	1.09819	0	0	0.887894	0	0	0	0	0	0	0	0	0	0	0	0	0
Gly|ddlA2_2_AL939117|Glycopeptides|VanA-type_resistance_protein|VANA	Glycopeptides	VanA-type resistance protein	VANA		0	0	0	1.35011	0	0	0	0	0	3.32812	0	0	0	0	0	1.73234	0	0	0	0	1.5103	1.10806	0	0	0	0	0	0	0	0	0	0	0	0	0	0	0	0	0	0	0	0	0	0	0
MLS|AM399080.1|gene2|MLS|Lincosamide_nucleotidyltransferases|LNUA	MLS	Lincosamide nucleotidyltransferases	LNUA		0	0	0	0	0	0	0.216651	0	0	0	0	0	0	0	0	0	0	2.17592	0	0	0	0	0	0	4.27622	0	0.0747527	0	0	0	0	0	4.62785	0	0.743218	3.91501	1.25624	0	0	0	0	2.365	0	0	0
MLS|DQ195536.2|orf0|gene|MLS|Macrolide_glycosyltransferases|MGT	MLS	Macrolide glycosyltransferases	MGT		0	0	0	0	0	0	0	0	0	0	0	0	0	0	0	2.68567	0	0	0	0	3.87459	0	0	0	0	0	0	0	0	0	0	0	0	0	0	0	0	0	0	0	0	0	0	0	0
MLS|EreA|AY183453|2730-3950|1221|MLS|Macrolide_esterases|EREA	MLS	Macrolide esterases	EREA		0	0	0	0	0	0	0	0	0	0	0	0	0	0	0	0	0	0	0	0	0	0	0	0	0	0	0	0	0	0	0	0	0	0	0	0	0	0	0	0	0	0	0	0	0
MLS|ErmF|M14730|241-1041|801|MLS|23S_rRNA_methyltransferases|ERMF	MLS	23S rRNA methyltransferases	ERMF		0	0	0	0	0	0	0	0	0	0	0	0	0	0	0	0	0	0	0	0	0	0	0	0	0	0	0	0	0	0	0.176283	0	0	0	0	0	0	0	0	0	0	0	0	0	0
MLS|ErmG|M15332|672-1406|735|MLS|23S_rRNA_methyltransferases|ERMG	MLS	23S rRNA methyltransferases	ERMG		0	0	0.299988	0	0	0.475818	0	0	1.13244	0	0	0	0	0	0	0	0	0	0	0	0	0	0	0.326947	0	0	0.548186	0	0	0	0.767348	0	0	0	0	0	0	0	0.663028	0	2.19812	0	0	0	0.17298
MLS|ErmO|M74717|40-822|783|MLS|23S_rRNA_methyltransferases|ERMO	MLS	23S rRNA methyltransferases	ERMO		0	0	0	2.81181	0	0	0	0	0	0	0	0	0	0	0	3.20864	0	0	0	0	3.30526	2.70632	0	0	0	0	0	0	3.68993	0	0	0	0	0	0	0	0	0	0	0	0	0	0	0	0
MLS|ErmQ|L22689|262-1035|774|MLS|23S_rRNA_methyltransferases|ERMQ	MLS	23S rRNA methyltransferases	ERMQ		0	0	1.07996	0	0	0.936286	0	0	0.930218	0	0	0	0	0	0	0	0.190008	0	0	0	0	0	0	0	0	0	0.390375	0	0	0	0.300718	0	0	0	0	0	0	0	1.43926	0	1.45209	0	0	0	0.17298
MLS|ErmT|M64090|168-902|735|MLS|23S_rRNA_methyltransferases|ERMR	MLS	23S rRNA methyltransferases	ERMR		0	0	0	0	0	0	0	0	0	0	0	0	0	0	0	0	0	0	0	0	0	0	0	0	0	0	0	0	0	0	0	0	0	0	0	0	0	0	0	0	0	0	0	0	0.0601671
MLS|ErmX|M36726|296-1150|855|MLS|23S_rRNA_methyltransferases|ERMX	MLS	23S rRNA methyltransferases	ERMX		0	0	0	0	0	0	0	0	0.380176	0	0	0	0	0	0	0	0	0	0	0	0	0	0	0	0	0	0.606327	0	0	0	1.16139	0	0	0	0	0	0	0	1.09966	0	1.05244	0	0	0	0.5039
MLS|JQ861959.1|gene11|MLS|Lincosamide_nucleotidyltransferases|LNUB	MLS	Lincosamide nucleotidyltransferases	LNUB		0	0	0	0	0	0	0.835655	0.828701	0	0	26.3663	0	0	0	0	0	0	1.48474	0	0	0	0	0	1.99438	1.79139	0	0.116282	0	0	0	0	0	0.661121	0	0.891862	0	1.29019	0	0	65.5391	0	1.1825	0	0	0
MLS|L22689.1|gene1|MLS|23S_rRNA_methyltransferases|ERMQ	MLS	23S rRNA methyltransferases	ERMQ		0	0	1.47994	0	0	1.16652	0	0	1.23759	0	0	0	0	0	0	0	0.336169	0	0	0	0	0	0	0	0	0	0.473434	0	0	0.795414	0.269609	0	0	0	0	0	0.713	0	2.25591	0	2.35799	0	0	0	0.263231
MLS|LnuA|M14039|413-898|486|MLS|Lincosamide_nucleotidyltransferases|LNUA	MLS	Lincosamide nucleotidyltransferases	LNUA		0	0	0	0	0	0	0	0	0	0	0	0	0	0	0	0	0	0	0	0	0	0	0	0	0	0	0	0	0	0	0	0	0.230624	0	0	0	0	0	0	0	0	0	0	0	0
MLS|LnuB|AJ238249|127-930|804|MLS|Lincosamide_nucleotidyltransferases|LNUB	MLS	Lincosamide nucleotidyltransferases	LNUB		0	0	0	0	0	0	0.835655	0.621525	0	0	18.6961	0	0	0	0	0	0	0.691173	0	0	0	0	0	1.01354	0.953482	0	0	0	0	0	0	0	0	0	0.569801	0	0.713	0	0	27.4841	0	0	0	0	0
MLS|LnuF|EU118119|1030-1851|822|MLS|Lincosamide_nucleotidyltransferases|LNUF	MLS	Lincosamide nucleotidyltransferases	LNUF		0	0	0	0	0	0	0	0	0	0	21.5724	0	0	0	0	0	0	0.767971	0	0	0	0	0	0.948146	1.99364	0	0	0	0	0	0	0	0	0	0	0	0	0	0	0	0	0	0	0	0
MLS|M62487.1|gene1|MLS|23S_rRNA_methyltransferases|ERMF	MLS	23S rRNA methyltransferases	ERMF		0	0	0.639974	0	0	0	0	0	0.218399	0	6.23202	0	0	0	0	0	0.204625	0	0	0	0	0	0	0	0	0	0.199341	0	0	0	1.46211	0	0	0	0	0	0	0	0.1698	0	0.785996	0	0	0	0.0752089
MLS|MefA|U70055|314-1531|1218|MLS|Macrolide_resistance_efflux_pumps|MEFA	MLS	Macrolide resistance efflux pumps	MEFA		16.216	0	96.7561	0	0	65.448	9.53265	7.07848	63.7482	0	55.6088	0	83.8291	0	14.4087	0	101.055	2.79029	0	0	0	0	6.97286	6.7678	8.37908	0	50.6491	0	0	102.855	149.467	0	23.1085	15.5166	61.8605	60.3313	76.8003	13.8727	106.198	0	86.6194	92.3335	9.15846	13.7954	62.4986
MLS|MsrD|AF274302|2462-3925|1464|MLS|Macrolide_resistance_efflux_pumps|MSRD	MLS	Macrolide resistance efflux pumps	MSRD		0	0	0	0	0	0	0	0	1.14053	0	0	0	0	0	0	0	0	0	0	0	0	0	0	1.2097	0	0	0.82228	0	0	0	0	0	0	0	2.3783	0	3.22548	0	0	0	1.54535	0	0	0	0
MLS|NC_023287.1.18156494|MLS|Macrolide_resistance_efflux_pumps|MEFA	MLS	Macrolide resistance efflux pumps	MEFA		2.00862	0	8.45966	0	0	4.81957	1.17611	1.03588	5.38717	0	0	0	0	0	2.31865	0	7.7465	0	0	0	0	0	1.55593	2.02707	1.50246	0	4.58483	0	0	7.24101	12.2257	0	2.62911	0	7.85334	7.46194	10.3894	0	7.98059	0	7.99318	10.3469	0	0	4.77576
MLS|TlrC|NC_016113|803268-384890|1623|MLS|ABC_transporter|TLRC	MLS	ABC transporter	TLRC		0	0	0	16.8151	0	0	0	0	0	0	0	0	0	0	0	15.0081	0	0	0	0	16.2733	14.1341	0	0	0	0	0	0	18.7571	0	0	0	0	0	0	0	0	0	0	0	0	0	0	0	0
MLS|ermA_2_AF002716|MLS|23S_rRNA_methyltransferases|ERMA	MLS	23S rRNA methyltransferases	ERMA		0	0	0	0	0	0	0	0	0	0	10.0671	0	0	0	0	0	0	0	0	0	0	0	0	0.719283	0	0	0.249176	0	0	0	0	0	0	0	0	0	0	0	0	31.7125	0	0	0	0	0
MLS|ermB_12_U18931|MLS|23S_rRNA_methyltransferases|ERMB	MLS	23S rRNA methyltransferases	ERMB		0	0	0	0	0	0	0	0	0.121333	0	0	0	0	0	0	0	0	0	0	0	0	0	0	0	0	0	0	0	0	0	0	0	0	0	0	0	0	0	0	0	0	0	0	0	0
MLS|ermB_6_AF242872|MLS|23S_rRNA_methyltransferases|ERMB	MLS	23S rRNA methyltransferases	ERMB		0	0	0	0	0	0	0	0	0	0	0	0	0	0	0	0	0	0	0	0	0	0	0	0	0	0	0	0	0	0	0	0	0	0	0	0	0	0	0	0	0	0	0	0	0
MLS|ermB_9_AF299292|MLS|23S_rRNA_methyltransferases|ERMB	MLS	23S rRNA methyltransferases	ERMB		0	0	0	0	0	0	0	0	0	0	0	0	0	0	0	0	0	0	0	0	0	0	0	0	0	0	0	0	0	0	0	0	0	0	0	0	0	0	0	0	0	0	0	0	0
MLS|ermF_3_M17808|MLS|23S_rRNA_methyltransferases|ERMF	MLS	23S rRNA methyltransferases	ERMF		0	0	0	0	0	0	0	0	0.121333	0	0	0	0	0	0	0	0	0	0	0	0	0	0	0	0	0	0.182729	0	0	0	0.228131	0	0	0	0	0	0	0	0	0	0	0	0	0	0
MLS|ermF_4_M62487|MLS|23S_rRNA_methyltransferases|ERMF	MLS	23S rRNA methyltransferases	ERMF		0	0	0.49998	0	0	0	0	0	0	0	0	0	0	0	0	0	0	0	0	0	0	0	0	0	0	0	0	0	0	0	1.06807	0	0	0	0	0	0	0	0	0	0.61281	0	0	0	0.180501
MLS|ermG_2_L42817|MLS|23S_rRNA_methyltransferases|ERMG	MLS	23S rRNA methyltransferases	ERMG		0	0	0	0	0	0	0	0	0.412531	0	0	0	0	0	0	0	0	0	0	0	0	0	0	0	0	0	0.348846	0	0	0	0.580696	0	0	0	0	0	0	0	0	0	0	0	0	0	0.105292
MLS|ermO_2_AJ223970|MLS|23S_rRNA_methyltransferases|ERMO	MLS	23S rRNA methyltransferases	ERMO		0	0	0	0	0	0	0	0	0	0	0	0	0	0	0	1.49264	0	0	0	0	0	1.43997	0	0	0	0	0	0	0	0	0	0	0	0	0	0	0	0	0	0	0	0	0	0	0
MLS|ermT_2_AY894138|MLS|23S_rRNA_methyltransferases|ERMT	MLS	23S rRNA methyltransferases	ERMT		0	0	0	0	0	0	0	0	0	0	0	0	0	0	0	0	0	0	0	0	0	0	0	0	0	0	0.1412	0	0	0	0	0	0	0	0.198192	0	0	0	0	0	0	0.59125	0	0	0.112813
MLS|ermT_3_AF310974|MLS|23S_rRNA_methyltransferases|ERMT	MLS	23S rRNA methyltransferases	ERMT		0	0	0	0	0	0	0	0	0	0	0	0	0	0	0	0	0	0	0	0	0	0	0	0	0	0	0	0	0	0	0	0	0	0	0	0	0	0	0	0	0	0	0	0	0
MLS|ermX_2_X51472|MLS|23S_rRNA_methyltransferases|ERMX	MLS	23S rRNA methyltransferases	ERMX		0	0	0	0	0	0	0	0	0.339732	0	0	0	0	0	0	0	0	0	0	0	0	0	0	0	0	0	0.382069	0	0	0	1.11991	0	0	0	0	0	0	0	0.873257	0	0.772674	0	0	0	0.263231
MLS|ermX_3_U21300|MLS|23S_rRNA_methyltransferases|ERMX	MLS	23S rRNA methyltransferases	ERMX		0	0	0	0	0	0	0	0	0.339732	0	0	0	0	0	0	0	0	0	0	0	0	0	0	0	0	0	0.44021	0	0	0	1.10954	0	0	0	0	0	0	0	0.897514	0	0.81264	0	0	0	0.368524
MLS|ermX_4_NC_005206|MLS|23S_rRNA_methyltransferases|ERMX	MLS	23S rRNA methyltransferases	ERMX		0	0	0	0	0	0	0	0	0	0	0	0	0	0	0	0	0	0	0	0	0	0	0	0	0	0	0.490045	0	0	0	0	0	0	0	0	0.334616	0	0	0	0	0	0	0	0	0.127855
MLS|lnuF_2_DQ836009|MLS|Lincosamide_nucleotidyltransferases|LNUF	MLS	Lincosamide nucleotidyltransferases	LNUF		0	0	0	0	0	0	0	0	0	0	19.1755	0	0	0	0	0	0	0	0	0	0	0	0	0.653894	1.50246	0	0	0	0	0	0	0	0	0	0	0	0	0	0	0	0	0	0	0	0
MLS|lnuF_3_AJ561197|MLS|Lincosamide_nucleotidyltransferases|LNUF	MLS	Lincosamide nucleotidyltransferases	LNUF		0	0	0	0	0	0	0	0	0	0	15.3404	0	0	0	0	0	0	0	0	0	0	0	0	0	0	0	0	0	0	0	0	0	0	0	0	0	0	0	0	0	0	0	0	0	0
MLS|mefA_10_AF376746|MLS|Macrolide_resistance_efflux_pumps|MEFA	MLS	Macrolide resistance efflux pumps	MEFA		0	0	0	0	0	0	0	0	0	0	0	0	0	0	0	0	0	0	0	0	0	0	0	0	0	0	0	0	0	0	0	0	0	0	2.08101	0	2.71619	0	0	0	0	0	0	0	0
MLS|msrD_3_AF227520|MLS|Macrolide_resistance_efflux_pumps|MSRD	MLS	Macrolide resistance efflux pumps	MSRD		0	0	0	0	0	0.644656	0	0	1.71484	0	0	0	0	0	0	0	0	0	0	0	0	0	3.11185	3.26947	1.09795	0	1.03823	0	0	0	0.435522	0	0	0	1.28824	0	1.12043	0	0.638771	0	2.61111	0	0	0	0.353482
Mdr|AP009048.1|gene2135|Multi-drug_resistance|Multi-drug_efflux_pumps|MDTD	Multi-drug resistance	Multi-drug efflux pumps	MDTD		0	0	0.599976	0	0	3.14654	2.16651	3.28027	1.63395	0	0	0	0	0	3.39516	0	0.70157	0	0	0	0	0	0	0	0	0	2.34225	0	0	0	0.580696	0	6.16534	0	2.65081	0.936925	2.03714	2.96516	0.598342	0	1.18565	0	6.28996	2.31762	4.19666
Mdr|AP009048.1|gene3414|Multi-drug_resistance|MDR_regulator|CPXAR	Multi-drug resistance	MDR regulator	CPXAR		0.489908	0	0	0	0	1.22792	0.588053	0	0.566219	0	0	0	0	0	0	0	0.263089	0	0	0	0	0	0	0	0	0	0.647857	0	0	0.274281	0.145174	0	1.12237	0	0.792766	0	0.645096	1.80028	0	0	0.492913	0	2.31553	0	0.624234
Mdr|AP009048.1|gene3415|Multi-drug_resistance|MDR_regulator|CPXAR	Multi-drug resistance	MDR regulator	CPXAR		1.51871	0	0.879965	0	0	3.60701	1.76416	1.96816	1.62586	0	0	0	0	0	2.73269	0	0.745418	0	0	0	0	0	0	0	0	0	2.28411	0	0	0	0.570326	0	4.08973	1.84966	2.47739	0	1.83343	4.23594	0.687285	0	0.94586	0	7.98341	2.9798	2.87298
Mdr|AP009048.1|gene3616|Multi-drug_resistance|Multi-drug_efflux_pumps|MDTL	Multi-drug resistance	Multi-drug efflux pumps	MDTL		1.81266	0	0.699972	0	0	3.60701	2.19746	1.6574	1.67439	0	0	0	0	0	3.64359	0	0.935426	0	0	0	0	0	0	0	0	0	2.57481	0	0	0.905126	0.352565	0	5.28897	1.38725	2.03146	0.501924	2.64829	4.65954	0.493228	0	1.6386	1.57667	7.08485	2.0969	5.18941
Mdr|CP000034.1|gene2198|Multi-drug_resistance|MDR_regulator|ASMA	Multi-drug resistance	MDR regulator	ASMA		2.69449	0	0.699972	0	0	5.15725	2.38316	2.4861	1.5935	0	0	0	0	0	4.80291	0	0.99389	0	0	0	0	0	0	0	0	0	2.74093	0	0	0	0.508109	0	6.71884	3.28829	2.99765	1.20462	2.58038	7.2011	0.905599	0	1.45209	0	9.1239	0	5.92646
Mdr|CP000034.1|gene3834|Multi-drug_resistance|MDR_regulator|CPXAR	Multi-drug resistance	MDR regulator	CPXAR		0	0	0	0	0	0.613958	0	0.586996	0.250754	0	0	0	0	0	0	0	0	0	0	0	0	0	0	0	0	0	0.232564	0	0	0	0	0	0.476622	0	0	0	0	0	0.105114	0	0.226473	0	0.829445	0	0.872423
Mdr|CP003248.2|gene3393|Multi-drug_resistance|MDR_regulator|MTRA	Multi-drug resistance	MDR regulator	MTRA		0	0	0	1.52864	0	0	0	0	0	3.27024	0	4.5401	0	0	0	1.56891	0	0	1.82798	0	1.5103	1.3838	0	0	0	1.86224	0	0	1.71318	0	0	2.46835	0	0	0	0	0	0	0	0	0	0	0	0	0
Mdr|NC_002516.2.877851|Multi-drug_resistance|Multi-drug_efflux_pumps|OPRM	Multi-drug resistance	Multi-drug efflux pumps	OPRM		0	0	0	0	0	0	0	0	0	0	0	0	0	0	0	4.15652	0	0	0	0	0	4.325	0	0	0	0	0	0	0	0	0	0	0	0	0	0	0	0	0	0	0	0	0	0	0
Mdr|NC_002516.2.877855|Multi-drug_resistance|Multi-drug_efflux_pumps|MEXA	Multi-drug resistance	Multi-drug efflux pumps	MEXA		0	0	0	0	0	0	0	0	0	0	0	0	0	0	0	0	0	0	0	0	0	2.34377	0	0	0	0	0	0	0	0	0	0	0	0	0	0	0	0	0	0	0	0	0	0	0
Mdr|NC_002516.2.880212|Multi-drug_resistance|Multi-drug_efflux_pumps|MEXE	Multi-drug resistance	Multi-drug efflux pumps	MEXE		0	0	0	3.70445	0	0	0	0	0	0	0	0	0	0	0	3.80243	0	0	4.68219	0	0	3.92671	0	0	0	0	0	0	0	0	0	0	0	0	0	0	0	0	0	0	0	0	0	0	0
Mdr|NC_002516.2.880347|Multi-drug_resistance|Multi-drug_efflux_pumps|OMF	Multi-drug resistance	Multi-drug efflux pumps	OMF		0	0	0	0	0	0	0	0	0	0	0	0	0	0	0	6.56981	0	0	0	0	7.37754	6.46453	0	0	0	0	0	0	0	0	0	0	0	0	0	0	0	0	0	0	0	0	0	0	0
Mdr|NC_002516.2.880450|Multi-drug_resistance|Multi-drug_efflux_pumps|MEXH	Multi-drug resistance	Multi-drug efflux pumps	MEXH		0	0	0	0	0	0	0	0	0	0	0	0	0	0	0	3.33393	0	0	0	0	0	0	0	0	0	0	0	0	0	0	0	0	0	0	0	0	0	0	0	0	0	0	0	0	0
Mdr|NC_002516.2.881078|Multi-drug_resistance|Multi-drug_efflux_pumps|MEXC	Multi-drug resistance	Multi-drug efflux pumps	MEXC		0	0	0	0	0	0	0	0	0	0	0	0	0	0	0	4.43435	0	0	0	0	0	0	0	0	0	0	0	0	0	0	0	0	0	0	0	0	0	0	0	0	0	0	0	0	0
Mdr|NC_002516.2.882884|Multi-drug_resistance|Multi-drug_efflux_pumps|MEXF	Multi-drug resistance	Multi-drug efflux pumps	MEXF		0	0	0	41.3515	48.5373	0	0	0	0	48.1276	0	0	0	0	0	29.9564	0	0	46.87	0	28.2924	30.3465	0	0	0	56.6551	0	0	52.1715	0	0	46.2415	0	0	0	0	0	0	0	0	0	0	0	0	0
Mdr|NC_002516.2.882885|Multi-drug_resistance|Multi-drug_efflux_pumps|OPRN	Multi-drug resistance	Multi-drug efflux pumps	OPRN		0	0	0	0	0	0	0	0	0	0	0	0	0	0	0	5.85072	0	0	0	0	0	6.01007	0	0	0	0	0	0	0	0	0	0	0	0	0	0	0	0	0	0	0	0	0	0	0
Mdr|NC_002695.1.910541|Multi-drug_resistance|MDR_regulator|CPXAR	Multi-drug resistance	MDR regulator	CPXAR		0	0	0	0	0	0.276281	0	0	0.291199	0	0	0	0	0	0	0	0	0	0	0	0	0	0	0	0	0	0.215952	0	0	0	0	0	0.338248	0	0	0	0	0	0	0	0.146542	0	0	0	0.571588
Mdr|NC_002695.1.914983|Multi-drug_resistance|MDR_regulator|CPXAR	Multi-drug resistance	MDR regulator	CPXAR		0	0	0	0	0	0.767448	0	0	0	0	0	0	0	0	0	0	0	0	0	0	0	0	0	0	0	0	0	0	0	0	0	0	1.21462	0	0	0	0	0	0	0	0	0	0	0	1.19582
Mdr|NC_010400.5986505|Multi-drug_resistance|MDR_regulator|MEXT	Multi-drug resistance	MDR regulator	MEXT		0	0	0	0	0	0	0	0	0	0	0	0	0	0	0	0	0	0	0	0	0	0	0	0	0	0	0	0	0	0	0	0	0	0	0	0	0	0	0	0	0	0	0	0	0
Mdr|NC_010611.6236744|Multi-drug_resistance|MDR_regulator|MEXT	Multi-drug resistance	MDR regulator	MEXT		0	0	0	0	0	0	0	0	0	0	0	0	0	0	0	0	0	0	0	0	0	0	0	0	0	0	0	0	0	0	0	0	0	0	0	0	0	0	0	0	0	0	0	0	0
Mdr|oqxB_1_EU370913|Multi-drug_resistance|Multi-drug_efflux_pumps|OQXB	Multi-drug resistance	Multi-drug efflux pumps	OQXB		0	0	0	0	0	0	0	0	0	0	0	0	0	0	0	0	0	0	0	0	0	0	0	5.39462	0	0	0	0	0	0	0	0	0	0	0	0	0	0	0	0	0	0	0	0	0
Phe|AF024666.2|gene33|Phenicol|Phenicol_efflux_pumps|CMXAB	Phenicol	Phenicol efflux pumps	CMXAB		0	0	0	0	0	0.44512	0	0	0	0	0	0	0	0	0	0	0	0.716772	0	0	0	0	0	0	0	0	2.64957	0	0	0	0	0	0.307498	0	0	0	0	0	0	0	0	0	0	0	1.05292
Phe|AF231986|Phenicol|Phenicol_efflux_pumps|FLOR	Phenicol	Phenicol efflux pumps	FLOR		0	0	0	0	0	0	0	0	0	0	0	0	0	0	0	0	0	0.358386	0	0	0	0	0	0	0	0	0.415293	0	0	0	0	0	0.199874	0	0	0	0	0	0	0	0	0	0	0	0
Phe|AF252855.1|gene1|Phenicol|Phenicol_efflux_pumps|FLOR	Phenicol	Phenicol efflux pumps	FLOR		0	0	0	0	0	0	0	0	0	0	0	0	0	0	0	0	0	0	0	0	0	0	0	0	0	0	0.357152	0	0	0	0	0	0	0	0	0	0	0	0	0	0	0	0	0	0
Phe|AF332662.1|gene1|Phenicol|Phenicol_efflux_pumps|FLOR	Phenicol	Phenicol efflux pumps	FLOR		0	0	0	0	0	0	0	0	0	0	0	0	0	0	0	0	0	0	0	0	0	0	0	0	0	0	0.299011	0	0	0	0	0	0	0	0	0	0	0	0	0	0	0	0	0	0
Phe|AJ518835.1|gene6|Phenicol|Phenicol_efflux_pumps|FLOR	Phenicol	Phenicol efflux pumps	FLOR		0	0	0	0	0	0	0	0	0	0	0	0	0	0	0	0	0	0	0	0	0	0	0	0.980841	0	0	0.415293	0	0	0	0	0	0	0	0	0	0	0	0	0	0	0	0	0	0.188022
Phe|AM296480.1|gene1|Phenicol|Phenicol_efflux_pumps|FLOR	Phenicol	Phenicol efflux pumps	FLOR		0	0	0	0	0	0	0	0	0	0	0	0	0	0	0	0	0	0	0	0	0	0	0	0.784673	0	0	0.423599	0	0	0	0	0	0	0	0	0	0	0	0	0	0	0	0	0	0.263231
Phe|AY034138.1|gene10|Phenicol|Phenicol_efflux_pumps|FLOR	Phenicol	Phenicol efflux pumps	FLOR		0	0	0	0	0	0	0	0	0	0	0	0	0	0	0	0	0	0	0	0	0	0	0	0	0	0	0.290705	0	0	0	0	0	0	0	0	0	0	0	0	0	0	0	0	0	0
Phe|Cmr|U85507|3518-4693|1172|Phenicol|Phenicol_efflux_pumps|CMXAB	Phenicol	Phenicol efflux pumps	CMXAB		0	0	0	0	0	0.29163	0	0	0	0	0	0	0	0	0	0	0	0	0	0	0	0	0	0	0	0	1.61964	0	0	0	0	0	0	0	0	0	0	0	0	0	0	0	0	0	0.579108
Phe|FloR|AKLJ01000508|383-1597|1215|Phenicol|Phenicol_efflux_pumps|FLOR	Phenicol	Phenicol efflux pumps	FLOR		0	0	0	0	0	0	0	0	0	0	0	0	0	0	0	0	0	0	0	0	0	0	0	0	0	0	0.44021	0	0	0	0	0	0	0	0	0	0	0	0	0	0	0	0	0	0
Phe|floR_1_AF071555|Phenicol|Phenicol_efflux_pumps|FLOR	Phenicol	Phenicol efflux pumps	FLOR		0	0	0	0	0	0	0	0	0	0	0	0	0	0	0	0	0	0	0	0	0	0	0	0	0	0	0.373763	0	0	0	0	0	0	0	0	0	0	0	0	0	0	0	0	0	0.17298
Sul|AY758206.1|gene7|Sulfonamides|Sulfonamide-resistant_dihydropteroate_synthases|SULI	Sulfonamides	Sulfonamide-resistant dihydropteroate synthases	SULI		0	0	0	0	0	0	0	0	0	0	0	0	0	0	0	0	0	0	0	0	0	0	0	0	1.84918	0	2.58312	0	0	0	0	0	0.753371	0	0	0	0	0	0	0	0	0	0	0	0.737047
Sul|SulII|EU360945|1617-2432|816|Sulfonamides|Sulfonamide-resistant_dihydropteroate_synthases|SULII	Sulfonamides	Sulfonamide-resistant dihydropteroate synthases	SULII		0	0	0	0	0	0	0	0	0	0	0	0	0	0	0	0	0	0.921565	0	0	0	0	0	0	0.346721	0	0.157811	0	0	0	0	0	0	0	0	0	0	0	0	0	0	0	0	0	0
Sul|SulI|AF071413|6700-7539|840|Sulfonamides|Sulfonamide-resistant_dihydropteroate_synthases|SULI	Sulfonamides	Sulfonamide-resistant dihydropteroate synthases	SULI		0	0	0	0	0	0	0	0	0	0	0	0	0	0	0	0	0	0	0	0	0	0	0	0	0	0	0.157811	0	0	0	0	0	0	0	0	0	0	0	0	0	0	0	0	0	0
Sul|sul1_11_DQ914960|Sulfonamides|Sulfonamide-resistant_dihydropteroate_synthases|SULI	Sulfonamides	Sulfonamide-resistant dihydropteroate synthases	SULI		0	0	0	0	0	0	0	0	0	0	0	0	0	0	0	0	0	0	0	0	0	0	0	0	0	0	0.182729	0	0	0	0	0	0	0	0	0	0	0	0	0	0	0	0	0	0
Sul|sul1_19_DQ125241|Sulfonamides|Sulfonamide-resistant_dihydropteroate_synthases|SULI	Sulfonamides	Sulfonamide-resistant dihydropteroate synthases	SULI		0	0	0	0	0	0	0	0	0	0	0	0	0	0	0	0	0	0	0	0	0	0	0	0	0	0	0.224258	0	0	0	0	0	0	0	0	0	0	0	0	0	0	0	0	0	0
Sul|sul1_20_JF262165|Sulfonamides|Sulfonamide-resistant_dihydropteroate_synthases|SULI	Sulfonamides	Sulfonamide-resistant dihydropteroate synthases	SULI		0	0	0	0	0	0	0	0	0	0	0	0	0	0	0	0	0	0	0	0	0	0	0	0	0	0	0.224258	0	0	0	0	0	0	0	0	0	0	0	0	0	0	0	0	0	0
Sul|sul1_24_EU117158|Sulfonamides|Sulfonamide-resistant_dihydropteroate_synthases|SULI	Sulfonamides	Sulfonamide-resistant dihydropteroate synthases	SULI		0	0	0	0	0	0	0	0	0	0	0	0	0	0	0	0	0	0	0	0	0	0	0	0	0	0	0.182729	0	0	0	0	0	0	0	0	0	0	0	0	0	0	0	0	0	0
Sul|sul1_2_CP002151|Sulfonamides|Sulfonamide-resistant_dihydropteroate_synthases|SULI	Sulfonamides	Sulfonamide-resistant dihydropteroate synthases	SULI		0	0	0	0	0	0	0	0	0	0	0	0	0	0	0	0	0	0.51198	0	0	0	0	0	0	0	0	0.764139	0	0	0	0	0	0	0	0	0	0	0	0	0	0	0	0	0	0
Sul|sul1_33_AJ564903|Sulfonamides|Sulfonamide-resistant_dihydropteroate_synthases|SULI	Sulfonamides	Sulfonamide-resistant dihydropteroate synthases	SULI		0	0	0	0	0	0	0	0	0	0	0	0	0	0	0	0	0	0	0	0	0	0	0	0	0	0	0.199341	0	0	0	0	0	0	0	0	0	0	0	0	0	0	0	0	0	0
Sul|sul1_3_EU855787|Sulfonamides|Sulfonamide-resistant_dihydropteroate_synthases|SULI	Sulfonamides	Sulfonamide-resistant dihydropteroate synthases	SULI		0	0	0	0	0	0	0	0	0	0	0	0	0	0	0	0	0	0	0	0	0	0	0	0	0	0	0.946867	0	0	0	0	0	0	0	0	0	0	0	0	0	0	0	0	0	0
Sul|sul1_8_JN581942|Sulfonamides|Sulfonamide-resistant_dihydropteroate_synthases|SULI	Sulfonamides	Sulfonamide-resistant dihydropteroate synthases	SULI		0	0	0	0	0	0	0	0	0	0	0	0	0	0	0	0	0	0	0	0	0	0	0	0	0.26004	0	0.224258	0	0	0	0	0	0	0	0	0	0	0	0	0	0	0	0	0	0
Sul|sul1_9_AY963803|Sulfonamides|Sulfonamide-resistant_dihydropteroate_synthases|SULI	Sulfonamides	Sulfonamide-resistant dihydropteroate synthases	SULI		0	0	0	0	0	0	0	0	0	0	0	0	0	0	0	0	0	0	0	0	0	0	0	0	0	0	0.24087	0	0	0	0	0	0.153749	0	0	0	0	0	0	0	0	0	0	0	0
Sul|sul2_10_AM183225|Sulfonamides|Sulfonamide-resistant_dihydropteroate_synthases|SULII	Sulfonamides	Sulfonamide-resistant dihydropteroate synthases	SULII		0	0	0	0	0	0	0	0	0	0	0	0	0	0	0	0	0	0	0	0	0	0	0	0	0	0	0	0	0	0	0	0	0	0	0	0	0	0	0	0	0	0	0	0	0
Sul|sul2_11_AY232670|Sulfonamides|Sulfonamide-resistant_dihydropteroate_synthases|SULII	Sulfonamides	Sulfonamide-resistant dihydropteroate synthases	SULII		0	0	0	0	0	0	0	0	0	0	0	0	0	0	0	0	0	0.639975	0	0	0	0	0	0	0.288934	0	0	0	0	0	0	0	0	0	0	0	0	0	0	0	0	0	0	0	0.0977716
Sul|sul2_12_AF497970|Sulfonamides|Sulfonamide-resistant_dihydropteroate_synthases|SULII	Sulfonamides	Sulfonamide-resistant dihydropteroate synthases	SULII		0	0	0	0	0	0	0	0.517938	0	0	0	0	0	0	0	0	0	0	0	0	0	0	0	0.392336	0	0	0.207646	0	0	0	0	0	0	0	0	0	0	0	0	0	0	0	0	0	0
Sul|sul2_13_AJ289135|Sulfonamides|Sulfonamide-resistant_dihydropteroate_synthases|SULII	Sulfonamides	Sulfonamide-resistant dihydropteroate synthases	SULII		0	0	0	0	0	0	0	0	0	0	0	0	0	0	0	0	0	0	0	0	0	0	0	0	0	0	0.182729	0	0	0	0	0	0	0	0	0	0	0	0	0	0	0	0	0	0.0601671
Sul|sul2_14_AJ514834|Sulfonamides|Sulfonamide-resistant_dihydropteroate_synthases|SULII	Sulfonamides	Sulfonamide-resistant dihydropteroate synthases	SULII		0	0	0	0	0	0	0	0	0	0	0	0	0	0	0	0	0	0.383985	0	0	0	0	0	0	0.288934	0	0.1412	0	0	0	0	0	0	0	0	0	0	0	0	0	0	0	0	0	0
Sul|sul2_15_FJ968160|Sulfonamides|Sulfonamide-resistant_dihydropteroate_synthases|SULII	Sulfonamides	Sulfonamide-resistant dihydropteroate synthases	SULII		0	0	0	0	0	0	0	0	0	0	0	0	0	0	0	0	0	0	0	0	0	0	0	0.425031	0.404507	0	0.257481	0	0	0	0	0	0	0	0	0	0	0	0	0	0	0	0	0	0
Sul|sul2_17_U57647|Sulfonamides|Sulfonamide-resistant_dihydropteroate_synthases|SULII	Sulfonamides	Sulfonamide-resistant dihydropteroate synthases	SULII		0	0	0	0	0	0	0	0	0	0	0	0	0	0	0	0	0	0.537579	0	0	0	0	0	0.392336	0	0	0.166117	0	0	0	0	0	0	0	0	0	0	0	0	0	0	0	0	0	0
Sul|sul2_18_AJ830714|Sulfonamides|Sulfonamide-resistant_dihydropteroate_synthases|SULII	Sulfonamides	Sulfonamide-resistant dihydropteroate synthases	SULII		0	0	0	0	0	0	0	0	0	0	0	0	0	0	0	0	0	0.332787	0	0	0	0	0	0	0	0	0.157811	0	0	0	0	0	0	0	0	0	0	0	0	0	0	0	0	0	0
Sul|sul2_19_AJ319822|Sulfonamides|Sulfonamide-resistant_dihydropteroate_synthases|SULII	Sulfonamides	Sulfonamide-resistant dihydropteroate synthases	SULII		0	0	0	0	0	0	0	0	0	0	0	0	0	0	0	0	0	0.409584	0	0	0	0	0	0.653894	0	0	0.274093	0	0	0	0	0	0	0	0	0	0	0	0	0	0	0	0	0	0
Sul|sul2_1_AF542061|Sulfonamides|Sulfonamide-resistant_dihydropteroate_synthases|SULII	Sulfonamides	Sulfonamide-resistant dihydropteroate synthases	SULII		0	0	0	0	0	0	0	0	0	0	0	0	0	0	0	0	0	0.665574	0	0	0	0	0	0	0	0	0.224258	0	0	0	0	0	0	0	0	0	0	0	0	0	0	0	0	0	0
Sul|sul2_20_AJ830710|Sulfonamides|Sulfonamide-resistant_dihydropteroate_synthases|SULII	Sulfonamides	Sulfonamide-resistant dihydropteroate synthases	SULII		0	0	0	0	0	0	0	0	0	0	0	0	0	0	0	0	0	0	0	0	0	0	0	0	0.462294	0	0.249176	0	0	0	0	0	0	0	0	0	0	0	0	0	0	0	0	0	0
Sul|sul2_3_HQ340942|Sulfonamides|Sulfonamide-resistant_dihydropteroate_synthases|SULII	Sulfonamides	Sulfonamide-resistant dihydropteroate synthases	SULII		0	0	0	0	0	0	0	0	0	0	0	0	0	0	0	0	0	0	0	0	0	0	0	0	0	0	0	0	0	0	0	0	0	0	0	0	0	0	0	0	0	0	0	0	0
Sul|sul2_6_FN995456|Sulfonamides|Sulfonamide-resistant_dihydropteroate_synthases|SULII	Sulfonamides	Sulfonamide-resistant dihydropteroate synthases	SULII		0	0	0	0	0	0	0	0	0	0	0	0	0	0	0	0	0	0	0	0	0	0	0.74915	0	0	0	0	0	0	0	0	0	0.230624	0	0	0	0	0	0	0	0	0	0	0	0
Sul|sul2_7_HM486907|Sulfonamides|Sulfonamide-resistant_dihydropteroate_synthases|SULII	Sulfonamides	Sulfonamide-resistant dihydropteroate synthases	SULII		0	0	0	0	0	0	0	0	0	0	0	0	0	0	0	0	0	0	0	0	0	0	0	0.425031	0.404507	0	0	0	0	0	0	0	0	0	0	0	0	0	0	0	0	0	0	0	0
Sul|sul2_8_AJ877041|Sulfonamides|Sulfonamide-resistant_dihydropteroate_synthases|SULII	Sulfonamides	Sulfonamide-resistant dihydropteroate synthases	SULII		0	0	0	0	0	0	0	0	0	0	0	0	0	0	0	0	0	0.409584	0	0	0	0	0	0	0.491188	0	0.282399	0	0	0	0	0	0	0	0	0	0	0	0	0	0	0	0	0	0
Sul|sul2_9_FJ197818|Sulfonamides|Sulfonamide-resistant_dihydropteroate_synthases|SULII	Sulfonamides	Sulfonamide-resistant dihydropteroate synthases	SULII		0	0	0	0	0	0	0	0	0	0	0	0	0	0	0	0	0	0.972763	0	0	0	0	0	0	0	0	0.299011	0	0	0	0	0	0.184499	0	0	0	0	0	0	0	0	0	0	0	0
Tet|AJ295238|gene|Tetracyclines|Tetracycline_resistance_ribosomal_protection_proteins|TET32	Tetracyclines	Tetracycline resistance ribosomal protection proteins	TET32		0	0	14.0394	0	0	13.1234	4.33302	3.14216	14.1959	0	0	0	0	0	0	0	16.7061	0	0	0	0	0	0	0	0	0	10.0252	0	0	12.6992	11.1266	0	0	5.60037	2.00669	0	0	3.91825	17.8694	0	12.8957	0	2.76482	6.40106	9.13788
Tet|AM180355.1|gene636|Tetracyclines|Tetracycline_resistance_ribosomal_protection_proteins|TETM	Tetracyclines	Tetracycline resistance ribosomal protection proteins	TETM		0	0	0	0	0	0	0	0	0	0	0	0	0	0	0	0	0	0	0	0	0	0	0	0	0	0	0.855503	0	0	0	0	0	0	0	0	0	0	0	0	0	0	0	0	0	0
Tet|EU434751.1|gene2|Tetracyclines|Tetracycline_resistance_ribosomal_protection_proteins|TETW	Tetracyclines	Tetracycline resistance ribosomal protection proteins	TETW		27.1899	0	57.7777	0	0	36.8835	21.2318	30.3857	67.3639	0	0	0	67.0633	0	30.8049	0	46.099	0	0	0	0	0	0	1.96168	4.3629	0	37.4345	0	0	46.5454	61.2634	0	12.2231	41.8229	17.5647	17.0989	22.4086	34.5229	74.34	0	55.3661	24.6354	20.5288	42.4898	39.6576
Tet|JQ740052.1|gene2|Tetracyclines|Tetracycline_resistance_ribosomal_protection_proteins|TET40	Tetracyclines	Tetracycline resistance ribosomal protection proteins	TET40		24.8383	0	90.8364	0	0	69.8071	11.2968	17.0229	129.494	0	0	0	54.6241	0	13.9947	0	83.0045	0.921565	0	0	0	0	0	0	2.6293	0	78.8143	0	0	84.5059	92.9217	0	10.7009	35.195	12.8329	21.382	11.7136	21.921	145.866	0	114.742	16.555	13.3748	21.1897	79.4582
Tet|NC_010558.1.6276025|Tetracyclines|Tetracycline_resistance_major_facilitator_superfamily_MFS_efflux_pumps|TETD	Tetracyclines	Tetracycline resistance major facilitator superfamily MFS efflux pumps	TETD		0	0	0	0	0	0.0920938	0	0	0.129422	0	0	0	0	0	0	0	0	0	0	0	0	0	0	0.228863	0	0	0.0664468	0	0	0	0	0	0	0	0	0	0	0	0	0	0	0	0.622084	0	0.120334
Tet|Tet-31|AJ250203|1651-2883|1233|Tetracyclines|Tetracycline_resistance_major_facilitator_superfamily_MFS_efflux_pumps|TET31	Tetracyclines	Tetracycline resistance major facilitator superfamily MFS efflux pumps	TET31		0	0	0	0	0	0	0	0	0	0	0	0	0	0	0	0	0	0	0	0	0	0	0	0	0	0	0.398681	0	0	0	0	0	0	0	0	0	0	0	0	0	0	0	0	0	0
Tet|Tet-32|DQ647324|181-2100|1920|Tetracyclines|Tetracycline_resistance_ribosomal_protection_proteins|TET32	Tetracyclines	Tetracycline resistance ribosomal protection proteins	TET32		6.3688	0	22.7191	0	0	8.02751	5.72578	3.48745	21.1766	0	0	0	22.1741	0	6.87314	0	15.6976	0	0	0	0	0	0	0	0	0	8.84574	0	0	19.6385	17.8253	0	1.62974	6.21692	5.00434	4.1827	6.51886	10.3781	13.4627	0	16.5326	0	3.3869	8.16687	11.0933
Tet|Tet-33|AJ420072|22940-24163|1224|Tetracyclines|Tetracycline_resistance_major_facilitator_superfamily_MFS_efflux_pumps|TET33	Tetracyclines	Tetracycline resistance major facilitator superfamily MFS efflux pumps	TET33		0	0	0	0	0	0	0	0	0	0	0	0	0	0	0	0	0	0	0	0	0	0	0	0	0.837908	0	1.54489	0	0	0	0	0	0	0	0.644122	0	0	0	0	0	0	0	0	0	0.42117
Tet|Tet-40|AM419751|14211-15431|1221|Tetracyclines|Tetracycline_resistance_ribosomal_protection_proteins|TET40	Tetracyclines	Tetracycline resistance ribosomal protection proteins	TET40		3.1844	0	12.1395	0	0	8.73356	1.76416	0	17.2454	0	0	0	0	0	0	0	10.6551	0	0	0	0	0	0	0	0	0	9.90888	0	0	10.3952	11.8006	0	1.82962	4.72692	2.35352	2.8777	1.90133	2.11797	21.8638	0	16.2928	0	2.00449	0	9.37855
Tet|Tet-44|FN594949|25245-27167|1923|Tetracyclines|Tetracycline_resistance_ribosomal_protection_proteins|TET44	Tetracyclines	Tetracycline resistance ribosomal protection proteins	TET44		9.94513	0	36.5985	0	0	25.3104	5.50913	6.62961	26.1674	0	0	0	58.41	0	9.44021	0	29.7144	0.691173	0	0	0	0	0	1.30779	1.3002	0	12.1681	0	0	31.3503	51.5264	0	1.16849	6.31968	3.19584	3.01154	9.269	6.03622	17.0447	0	39.8993	3.84312	6.73924	7.1736	22.337
Tet|TetA-P|L20800|Tetracyclines|Tetracycline_resistance_major_facilitator_superfamily_MFS_efflux_pumps|TETA	Tetracyclines	Tetracycline resistance major facilitator superfamily MFS efflux pumps	TETA		1.81266	0	6.03976	0	0	5.38748	1.98081	2.58969	5.92913	0	0	0	0	0	3.47797	0	2.6455	0	0	0	0	0	0	0	0.693441	0	2.63296	0	0	4.44335	1.28583	0	0.368998	0	0.891862	1.10423	2.75014	0	8.93471	0	8.32623	0	1.14049	0	1.23343
Tet|TetA|JX424423|94438-95712|1275|Tetracyclines|Tetracycline_resistance_major_facilitator_superfamily_MFS_efflux_pumps|TETA	Tetracyclines	Tetracycline resistance major facilitator superfamily MFS efflux pumps	TETA		0	0	0	0	0	1.21257	0	0	0.42062	0	0	0	0	0	0	0	0	0	0	0	0	0	0	0	0	0	0.647857	0	0	0	0	0	0.384373	0	0	0	0	0	0.129371	0	0	0	0	0	0.263231
Tet|TetB|AB089594|1-1206|1206|Tetracyclines|Tetracycline_resistance_major_facilitator_superfamily_MFS_efflux_pumps|TETB	Tetracyclines	Tetracycline resistance major facilitator superfamily MFS efflux pumps	TETB		0	0	0	0	0	0	0	0	0.363998	0	0	0	0	0	0	0	0	0	0	0	0	0	0	0	0	0	0	0	0	0	0	0	0	0	0	0	0	0	0	0	0	0	0.587524	0	0
Tet|TetC|EU751612|1-1191|1191|Tetracyclines|Tetracycline_resistance_major_facilitator_superfamily_MFS_efflux_pumps|TETC	Tetracyclines	Tetracycline resistance major facilitator superfamily MFS efflux pumps	TETC		0	0	0	0	0	0	0	0	0	0	0	0	0	0	0	0	0	0	0	0	0	0	0	0	0	0	0.390375	0	0	0	0	0	0	0	1.48644	0	1.18833	0	0.283	0	0.386337	0	0	0	0
Tet|TetL|FN435329|1-1377|1377|Tetracyclines|Tetracycline_resistance_major_facilitator_superfamily_MFS_efflux_pumps|TETL	Tetracyclines	Tetracycline resistance major facilitator superfamily MFS efflux pumps	TETL		0	0	0	0	0	0	0	0	1.06773	0	0	0	0	0	0	0	0	0	0	0	0	0	0	0	0	0	1.03823	0	0	0	0.559957	0	0	0	0	0	0	0	2.63594	0	1.01247	0	0	0	0.225627
Tet|TetM|U08812|1981-3900|1920|Tetracyclines|Tetracycline_resistance_ribosomal_protection_proteins|TETM	Tetracyclines	Tetracycline resistance ribosomal protection proteins	TETM		0	0	0	0	0	0	0	0	0.34782	0	0	0	0	0	0	0	0	0	0	0	0	0	0	0	0	0	0.747527	0	0	0	0	0	0	0	0	0	0	0	0	0	0	0	0	0	0
Tet|TetO|M18896|207-2126|1920|Tetracyclines|Tetracycline_resistance_ribosomal_protection_proteins|TETO	Tetracyclines	Tetracycline resistance ribosomal protection proteins	TETO		13.0316	0	38.8384	0	0	42.9617	12.0396	10.3588	34.1188	0	0	0	57.8691	0	21.7787	0	50.4692	0	0	0	0	0	0	0	0	0	25.3412	0	0	35.0256	26.1313	0	2.62911	15.2083	5.52459	4.48385	8.01277	12.1783	37.7117	0	33.7445	7.98187	9.71142	10.043	26.3156
Tet|TetQ|Z21523|362-2287|1926|Tetracyclines|Tetracycline_resistance_ribosomal_protection_proteins|TETQ	Tetracyclines	Tetracycline resistance ribosomal protection proteins	TETQ		13.0316	0	41.2384	0	0	44.5887	13.8657	8.0453	30.7862	0	42.6654	0	40.5625	0	10.0199	0	64.8514	0	0	0	0	0	4.20677	4.18492	2.86044	0	16.4373	0	0	56.1727	41.2087	0	5.01222	8.63176	15.6819	12.5816	13.2414	6.77751	35.7873	0	31.1734	15.1754	8.64006	0	14.4175
Tet|TetS|L09756|447-2372|1926|Tetracyclines|Tetracycline_resistance_ribosomal_protection_proteins|TETS	Tetracyclines	Tetracycline resistance ribosomal protection proteins	TETS		0	0	0	0	0	0	0	0	0	0	0	0	0	0	0	0	0	0	0	0	0	0	0	0	0	0	0.348846	0	0	0	0	0	0	0	0	0	0	0	0	0	0	0	0	0	0
Tet|TetT|L42544|478-2433|1956|Tetracyclines|Tetracycline_resistance_ribosomal_protection_proteins|TETT	Tetracyclines	Tetracycline resistance ribosomal protection proteins	TETT		0	0	0	0	0	0	1.48561	0	0	0	0	0	0	0	0	0	0	1.40795	0	0	0	0	2.9966	5.26385	2.08032	0	6.84402	0	0	0	0	0	0	0	0	0	0	0	0	69.7674	0	0	0	0	1.50418
Tet|TetW|AJ222769|3687-5606|1920|Tetracyclines|Tetracycline_resistance_ribosomal_protection_proteins|TETW	Tetracyclines	Tetracycline resistance ribosomal protection proteins	TETW		21.5559	0	42.5183	0	0	29.516	18.5392	21.2355	49.5037	0	0	0	51.3791	0	26.0848	0	34.9177	0.819169	0	0	0	0	0	1.07892	3.72725	0	25.7398	0	0	37.357	44.8173	0	10.0244	32.4719	16.004	13.1504	17.0781	27.3218	52.6218	0	42.0308	19.7083	15.0683	29.798	26.105
Tet|TetX|M37699|586-1752|1167|Tetracyclines|Tetracycline_inactivation_enzymes|TETX	Tetracyclines	Tetracycline inactivation enzymes	TETX		0	20.9125	4.19983	0	0	0	0	0	3.08994	0	0	0	0	0	0	0	0	1.17755	0	0	0	0.234888	8.64404	6.40816	0	0	3.55491	0	0	0	9.2704	0	1.24537	0	0	0	0	0	3.17768	0	4.20974	0	0	0	4.22674
Tet|tet31_1_GQ283908|Tetracyclines|Tetracycline_resistance_major_facilitator_superfamily_MFS_efflux_pumps|TET31	Tetracyclines	Tetracycline resistance major facilitator superfamily MFS efflux pumps	TET31		0	0	0	0	0	0	0	0	0	0	0	0	0	0	0	0	0	0	0	0	0	0	0	0	0	0	0.622939	0	0	0	0	0	0	0	0	0	0	0	0	0	0	0	0	0	0
Tet|tet32_1_EU722333|Tetracyclines|Tetracycline_resistance_ribosomal_protection_proteins|TET32	Tetracyclines	Tetracycline resistance ribosomal protection proteins	TET32		3.57633	0	11.0196	0	0	6.30842	2.97122	3.21122	11.0332	0	0	0	0	0	3.89202	0	10.4359	0	0	0	0	0	0	0	0	0	5.23269	0	0	11.3278	8.38898	0	0.737996	4.36726	2.57649	0	3.4971	5.40083	10.382	0	9.15219	0	1.86625	0	6.25738
Tet|tet33_3_DQ390458|Tetracyclines|Tetracycline_resistance_major_facilitator_superfamily_MFS_efflux_pumps|TET33	Tetracyclines	Tetracycline resistance major facilitator superfamily MFS efflux pumps	TET33		0	0	0	0	0	0	0	0	0	0	0	0	0	0	0	0	0	0	0	0	0	0	0	0	0	0	1.75254	0	0	0	0	0	0	0	0	0	0	0	0	0	0	0	0	0	0.436212
Tet|tet39_2_EU495991|Tetracyclines|Tetracycline_resistance_major_facilitator_superfamily_MFS_efflux_pumps|TET39	Tetracyclines	Tetracycline resistance major facilitator superfamily MFS efflux pumps	TET39		0	0	0	0	0	0	0	0	0	0	0	0	0	0	0	0	0	0	0	0	0	0	1.32542	2.05977	0	0	0	0	0	0	0	0	0	0	0	0	0	0	0	0	0	0	0	0	0
Tet|tet39_3_DQ195075|Tetracyclines|Tetracycline_resistance_major_facilitator_superfamily_MFS_efflux_pumps|TET39	Tetracyclines	Tetracycline resistance major facilitator superfamily MFS efflux pumps	TET39		0	0	0	0	0	0	0	0	0	0	0	0	0	0	0	0	0	0	0	0	0	0	0.518642	1.76551	0	0	0	0	0	0	0	0	0	0	0	0	0	0	0	0	0	0	0	0	0
Tet|tet40_1_FJ158002|Tetracyclines|Tetracycline_resistance_ribosomal_protection_proteins|TET40	Tetracyclines	Tetracycline resistance ribosomal protection proteins	TET40		0	0	12.0595	0	0	9.37821	1.79511	2.65875	17.8036	0	0	0	0	0	2.89831	0	10.0266	0	0	0	0	0	0	0	0	0	10.8558	0	0	11.6569	13.2005	0	1.84499	4.2645	1.98192	3.21231	1.76552	0	22.8098	0	15.9197	0	2.83394	0	10.1081
Tet|tet40_2_FJ158002|Tetracyclines|Tetracycline_resistance_ribosomal_protection_proteins|TET40	Tetracyclines	Tetracycline resistance ribosomal protection proteins	TET40		10.386	0	39.1784	0	0	28.503	4.95203	7.49284	54.7049	0	0	0	0	0	5.21696	0	32.1699	0	0	0	0	0	0	0	1.12684	0	32.451	0	0	35.2725	38.2015	0	4.61248	15.0542	5.05388	9.13502	5.80586	8.15419	65.6317	0	48.8916	7.19354	4.25091	7.28396	32.3473
Tet|tet44_1_NZ_ABDU01000081|Tetracyclines|Tetracycline_resistance_ribosomal_protection_proteins|TET44	Tetracyclines	Tetracycline resistance ribosomal protection proteins	TET44		5.63394	0	24.159	0	0	14.9345	3.93067	4.1435	15.7085	0	20.1342	0	58.9508	0	5.54819	0	19.3516	0	0	0	0	0	0	1.27509	0	0	8.07329	0	0	22.1893	33.2863	0	0.415123	3.85347	1.95714	1.70654	5.704	6.14212	11.1178	65.5391	26.4175	2.95625	3.35234	0	14.944
Tet|tetA_3_AY196695|Tetracyclines|Tetracycline_resistance_major_facilitator_superfamily_MFS_efflux_pumps|TETA	Tetracyclines	Tetracycline resistance major facilitator superfamily MFS efflux pumps	TETA		0	0	0	0	0	0	0	0	0	0	0	0	0	0	0	0	0	0	0	0	0	0	0	0	0	0	0	0	0	0	0	0	0	0	0	0	0	0	0	0	0	0	0	0	0
Tet|tetA_5_AJ419171|Tetracyclines|Tetracycline_resistance_major_facilitator_superfamily_MFS_efflux_pumps|TETA	Tetracyclines	Tetracycline resistance major facilitator superfamily MFS efflux pumps	TETA		0	0	0	0	0	0.245583	0	0	0.218399	0	0	0	0	0	0	0	0	0	0	0	0	0	0	0	0	0	0	0	0	0	0	0	0	0	0	0	0	0	0	0	0	0	0	0	0
Tet|tetA_6_AJ313332|Tetracyclines|Tetracycline_resistance_major_facilitator_superfamily_MFS_efflux_pumps|TETA	Tetracyclines	Tetracycline resistance major facilitator superfamily MFS efflux pumps	TETA		0	0	0	0	0	0.368375	0	0	0	0	0	0	0	0	0	0	0	0	0	0	0	0	0	0	0	0	0	0	0	0	0	0	0	0	0	0	0	0	0	0	0	0	0	0	0
Tet|tetA_P_1_AB054980|Tetracyclines|Tetracycline_resistance_major_facilitator_superfamily_MFS_efflux_pumps|TETA	Tetracyclines	Tetracycline resistance major facilitator superfamily MFS efflux pumps	TETA		0	0	2.3999	0	0	1.87257	0.680904	0	1.98986	0	0	0	0	0	1.24213	0	1.62238	0	0	0	0	0	0	0	0	0	1.17943	0	0	1.78282	0.508109	0	0	0	0	0	0.950667	0	3.18577	0	2.53117	0	0	0	0.451253
Tet|tetA_P_4_AB001076|Tetracyclines|Tetracycline_resistance_major_facilitator_superfamily_MFS_efflux_pumps|TETA	Tetracyclines	Tetracycline resistance major facilitator superfamily MFS efflux pumps	TETA		0	0	1.57994	0	0	1.30466	0	0	1.00302	0	0	0	0	0	0	0	0.62849	0	0	0	0	0	0	0	0	0	0.647857	0	0	0	0	0	0	0	0	0	0	0	1.6414	0	1.39881	0	0	0	0.203064
Tet|tetB_3_AP000342|Tetracyclines|Tetracycline_resistance_major_facilitator_superfamily_MFS_efflux_pumps|TETB	Tetracyclines	Tetracycline resistance major facilitator superfamily MFS efflux pumps	TETB		0	0	0	0	0	0.15349	0	0	0.452975	0	0	0	0	0	0	0	0	0	0	0	0	0	0	0	0	0	0.224258	0	0	0	0	0	0	0	0	0	0	0	0	0	0	0	0.725765	0	0.248189
Tet|tetB_4_AF326777|Tetracyclines|Tetracycline_resistance_major_facilitator_superfamily_MFS_efflux_pumps|TETB	Tetracyclines	Tetracycline resistance major facilitator superfamily MFS efflux pumps	TETB		0	0	0	0	0	0.353026	0	0	0.517686	0	0	0	0	0	0	0	0	0	0	0	0	0	0	0	0	0	0.182729	0	0	0	0	0	0	0	0	0	0	0	0	0	0	0	0.864006	0	0
Tet|tetC_1_NC_002109|Tetracyclines|Tetracycline_resistance_major_facilitator_superfamily_MFS_efflux_pumps|TETC	Tetracyclines	Tetracycline resistance major facilitator superfamily MFS efflux pumps	TETC		0	0	0	0	0	0	0	0	0	0	0	0	0	0	0	0	0	0	0	0	0	0	0	0	0	0	0.199341	0	0	0	0	0	0	0	0.792766	0	0	0	0.210228	0	0	0	0	0	0
Tet|tetC_6_Y19114|Tetracyclines|Tetracycline_resistance_major_facilitator_superfamily_MFS_efflux_pumps|TETC	Tetracyclines	Tetracycline resistance major facilitator superfamily MFS efflux pumps	TETC		0	0	0	0	0	0	0	0	0	0	0	0	0	0	0	0	0	0	0	0	0	0	0	0	0	0	0	0	0	0	0	0	0	0	0	0	0	0	0	0	0	0	0	0	0
Tet|tetC_9_AY046276|Tetracyclines|Tetracycline_resistance_major_facilitator_superfamily_MFS_efflux_pumps|TETC	Tetracyclines	Tetracycline resistance major facilitator superfamily MFS efflux pumps	TETC		0	0	0	0	0	0	0	0	0	0	0	0	0	0	0	0	0	0	0	0	0	0	0	0	0	0	0.523269	0	0	0	0	0	0	0	0.94141	0	0	0	0	0	0.319727	0	0	0	0
Tet|tetG_1_AJ276217|Tetracyclines|Tetracycline_resistance_major_facilitator_superfamily_MFS_efflux_pumps|TETG	Tetracyclines	Tetracycline resistance major facilitator superfamily MFS efflux pumps	TETG		0	0	0	0	0	0	0	0	0	0	0	0	0	0	0	0	0	0	0	0	0	0	0	0	0	0	0.423599	0	0	0	0	0	0	0	0	0	0	0	0	0	0	0	0	0	0
Tet|tetG_2_AF133139|Tetracyclines|Tetracycline_resistance_major_facilitator_superfamily_MFS_efflux_pumps|TETG	Tetracyclines	Tetracycline resistance major facilitator superfamily MFS efflux pumps	TETG		0	0	0	0	0	0	0	0	0	0	0	0	0	0	0	0	0	0	0	0	0	0	0	0	0	0	0	0	0	0	0	0	0	0	0	0	0	0	0	0	0	0	0	0	0.240668
Tet|tetH_1_Y16103|Tetracyclines|Tetracycline_resistance_major_facilitator_superfamily_MFS_efflux_pumps|TETH	Tetracyclines	Tetracycline resistance major facilitator superfamily MFS efflux pumps	TETH		0	0	0	0	0	0	0	0	0	0	0	0	0	0	0	0	0	0	0	0	0	0	0	0	0	0	0.872115	0	0	0	0	0	0	0	0	0	0	0	0	0	0	0	0	0	0
Tet|tetH_2_AJ245947|Tetracyclines|Tetracycline_resistance_major_facilitator_superfamily_MFS_efflux_pumps|TETH	Tetracyclines	Tetracycline resistance major facilitator superfamily MFS efflux pumps	TETH		0	0	0	0	0	0	0	0	0	0	0	0	0	0	0	0	0	0	0	0	0	0	0	0	0	0	0.789056	0	0	0	0	0	0	0	0	0	0	0	0	0	0	0	0	0	0
Tet|tetH_3_Y15510|Tetracyclines|Tetracycline_resistance_major_facilitator_superfamily_MFS_efflux_pumps|TETH	Tetracyclines	Tetracycline resistance major facilitator superfamily MFS efflux pumps	TETH		0	0	0	0	0	0	0	0	0	0	0	0	0	0	0	0	0	0	0	0	0	0	0	0	0	0	1.25418	0	0	0	0	0	0	0	0	0	0	0	0	0	0	0	0	0	0.135376
Tet|tetH_4_U00792|Tetracyclines|Tetracycline_resistance_major_facilitator_superfamily_MFS_efflux_pumps|TETH	Tetracyclines	Tetracycline resistance major facilitator superfamily MFS efflux pumps	TETH		0	0	0	0	0	0	0	0	0	0	0	0	0	0	0	0	0	0	0	0	0	0	0	0	0	0	0.573104	0	0	0	0	0	0	0	0	0	0	0	0	0	0	0	0	0	0.112813
Tet|tetL_1_HM235948|Tetracyclines|Tetracycline_resistance_major_facilitator_superfamily_MFS_efflux_pumps|TETL	Tetracyclines	Tetracycline resistance major facilitator superfamily MFS efflux pumps	TETL		0	0	0	0	0	0	0	0	0	0	0	0	0	0	0	0	0	0	0.529151	0	0	0.239994	3.51524	2.28863	0	0	2.61634	0	1.09819	0	0	0.372916	1.12237	0	0	0	0	0	0	0	0	0	0	0	0
Tet|tetL_4_M11036|Tetracyclines|Tetracycline_resistance_major_facilitator_superfamily_MFS_efflux_pumps|TETL	Tetracyclines	Tetracycline resistance major facilitator superfamily MFS efflux pumps	TETL		0	0	0	0	0	0	0	0	0.469153	0	0	0	0	0	0	0	0	0	0	0	0	0	0	0	0	0	0.498351	0	0	0	0	0	0	0	0	0	0	0	1.3584	0	0.599488	0	0	0	0
Tet|tetL_5_D00006|Tetracyclines|Tetracycline_resistance_major_facilitator_superfamily_MFS_efflux_pumps|TETL	Tetracyclines	Tetracycline resistance major facilitator superfamily MFS efflux pumps	TETL		0	0	0	0	0	0	0	0	0.63093	0	0	0	0	0	0	0	0	0	0	0	0	0	0	0	0	0	0.656163	0	0	0	0	0	0	0	0	0	0	0	1.60906	0	0.799318	0	0	0	0.203064
Tet|tetL_9_AY081910|Tetracyclines|Tetracycline_resistance_major_facilitator_superfamily_MFS_efflux_pumps|TETL	Tetracyclines	Tetracycline resistance major facilitator superfamily MFS efflux pumps	TETL		0	0	0	0	0	0	0	0	0.865507	0	0	0	0	0	0	0	0	0	0	0	0	0	0	0	0	0	1.14621	0	0	0	0	0	0	0	0	0	0	0	2.57126	0	0.759352	0	0	0	0
Tet|tetM_10_EU182585|Tetracyclines|Tetracycline_resistance_ribosomal_protection_proteins|TETM	Tetracyclines	Tetracycline resistance ribosomal protection proteins	TETM		0	0	0	0	0	0	0	0	0	0	0	0	0	0	0	0	0	0	0	0	0	0	0	0	0	0	0	0	0	0	0	0	0	0	0	0	0	0	0	0	0	0	0	0	0
Tet|tetM_11_JN846696|Tetracyclines|Tetracycline_resistance_ribosomal_protection_proteins|TETM	Tetracyclines	Tetracycline resistance ribosomal protection proteins	TETM		0	0	0	0	0	0	0	0	0	0	0	0	0	0	0	0	0	0	0	0	0	0	0	0	0	0	0.265787	0	0	0	0	0	0	0	0	0	0	0	0	0	0	0	0	0	0
Tet|tetM_12_FR671418|Tetracyclines|Tetracycline_resistance_ribosomal_protection_proteins|TETM	Tetracyclines	Tetracycline resistance ribosomal protection proteins	TETM		0	0	0.839966	0	0	1.67304	0	0	1.23759	0	0	0	0	0	0	0	0.438481	1.27995	0	0	0	0	0	0	2.6004	0	2.43362	0	0	0	0	0	0	0	0	0	0	0	1.91631	0	1.14569	0	0	0	0
Tet|tetM_13_AM990992|Tetracyclines|Tetracycline_resistance_ribosomal_protection_proteins|TETM	Tetracyclines	Tetracycline resistance ribosomal protection proteins	TETM		0	0	0	0	0	1.08978	0	0	0	0	19.6548	0	0	0	0	0	0	0.742371	0	0	0	0	0	0	2.1959	0	1.80237	0	0	0	0	0	0	0	0	0	0.98462	0	0	0	0	0	0	0	0.586629
Tet|tetM_1_X92947|Tetracyclines|Tetracycline_resistance_ribosomal_protection_proteins|TETM	Tetracyclines	Tetracycline resistance ribosomal protection proteins	TETM		0	0	0	0	0	0.828844	0	0	0	0	0	0	0	0	0	0	0	0.588777	0	0	0	0	0	0	1.15574	0	1.43691	0	0	0	0	0	0	0	0	0	0	0	0	0	0	0	0	0	0
Tet|tetM_2_X90939|Tetracyclines|Tetracycline_resistance_ribosomal_protection_proteins|TETM	Tetracyclines	Tetracycline resistance ribosomal protection proteins	TETM		0	0	0	0	0	1.42745	0	0	1.01111	0	26.3663	0	0	0	0	0	0	0	0	0	0	0	0	2.4848	2.6004	0	1.87712	0	0	0	0	0	0	0	0	0	0	0	2.27208	0	1.23894	0	0	0	0.398607
Tet|tetM_4_X75073|Tetracyclines|Tetracycline_resistance_ribosomal_protection_proteins|TETM	Tetracyclines	Tetracycline resistance ribosomal protection proteins	TETM		0	0	0	0	0	2.31769	0	0	0.363998	0	0	0	0	0	0	0	0.672338	0	0	0	0	0	0	0	0.982375	0	0.556492	0	0	0	0	0	0	0	0	0	0	0	0	0	0	0	0	0	0
Tet|tetM_5_U58985|Tetracyclines|Tetracycline_resistance_ribosomal_protection_proteins|TETM	Tetracyclines	Tetracycline resistance ribosomal protection proteins	TETM		0	0	0	0	0	0	0	0	0.372087	0	0	0	0	0	0	0	0	0	0	0	0	0	0	0	0.924588	0	0.647857	0	0	0	0	0	0	0	0.594575	0	0	0	0	0	0	0	0	0	0.278273
Tet|tetM_6_M21136|Tetracyclines|Tetracycline_resistance_ribosomal_protection_proteins|TETM	Tetracyclines	Tetracycline resistance ribosomal protection proteins	TETM		0	0	0	0	0	0.782797	0	0	0	0	0	0	0	0	0	0	0	0	0	0	0	0	0	0	1.38688	0	1.56981	0	0	0	0	0	0	0	0	0	0	0	0	0	0	0	0	0	0
Tet|tetM_7_FN433596|Tetracyclines|Tetracycline_resistance_ribosomal_protection_proteins|TETM	Tetracyclines	Tetracycline resistance ribosomal protection proteins	TETM		0	0	0	0	0	0	0.711854	0	0	0	0	0	0	0	0	0	0	0.563178	0	0	0	0	0	0	1.64692	0	1.65287	0	0	0	0	0	0	0	0	0	0	0	0	0	0	0	0	0	0
Tet|tetM_8_X04388|Tetracyclines|Tetracycline_resistance_ribosomal_protection_proteins|TETM	Tetracyclines	Tetracycline resistance ribosomal protection proteins	TETM		0	38.0228	0	0	0	0	0	0	0.469153	0	78.6194	0	0	0	0	0	0	1.99672	0	0	0	0	7.72201	8.23906	4.21843	0	4.47686	0	0	0	0	0	0.353623	0	0	0	0	0	0.970285	133.192	0.626132	0	0	0	1.11309
Tet|tetM_9_X56353|Tetracyclines|Tetracycline_resistance_ribosomal_protection_proteins|TETM	Tetracyclines	Tetracycline resistance ribosomal protection proteins	TETM		0	0	0	0	0	0	0	0	0	0	0	0	0	0	0	0	0	0	0	0	0	0	0	0	0	0	0.589716	0	0	0	0	0	0	0	0	0	0	0	0	0	0	0	0	0	0
Tet|tetO_2_M20925|Tetracyclines|Tetracycline_resistance_ribosomal_protection_proteins|TETO	Tetracyclines	Tetracycline resistance ribosomal protection proteins	TETO		13.2275	0	38.3985	0	0	43.3608	11.4206	8.66683	34.5798	0	0	0	68.6858	0	20.7022	0	54.8248	0	0	0	0	0	0	0	0	0	26.8694	0	0	39.3867	26.9505	0	3.19798	17.058	6.26781	4.41693	7.63929	12.7078	38.3101	0	34.0909	8.86874	8.57093	13.7954	27.8649
Tet|tetO_3_Y07780|Tetracyclines|Tetracycline_resistance_ribosomal_protection_proteins|TETO	Tetracyclines	Tetracycline resistance ribosomal protection proteins	TETO		7.29963	0	22.4391	0	0	25.6942	6.34478	4.83409	21.4193	0	0	0	31.3683	0	10.5995	0	24.7011	0	0	0	0	0	0	0	0	0	17.326	0	0	21.4488	18.2608	0	1.27612	8.37487	4.1868	2.67693	4.10824	8.47188	23.6911	0	24.1927	7.48916	3.00674	5.18707	16.7039
Tet|tetQ_1_L33696|Tetracyclines|Tetracycline_resistance_ribosomal_protection_proteins|TETQ	Tetracyclines	Tetracycline resistance ribosomal protection proteins	TETQ		36.7921	90.3042	158.354	0	0	152.707	27.2361	22.0642	119.723	0	241.611	0	130.341	0	33.7032	0	218.013	9.85562	0	0	0	0	21.2643	20.99	19.4452	0	97.3695	0	0	180.367	218.912	0	31.6877	39.254	92.5802	76.8613	97.1039	28.5926	114.566	482.03	138.988	115.491	29.8946	41.0551	70.7189
Tet|tetQ_3_U73497|Tetracyclines|Tetracycline_resistance_ribosomal_protection_proteins|TETQ	Tetracyclines	Tetracycline resistance ribosomal protection proteins	TETQ		10.1411	0	41.8983	0	0	45.7706	12.0087	5.86996	31.5708	0	37.3921	0	31.3683	0	10.0199	0	63.0097	0	0	0	0	0	0	5.00229	0	0	18.8543	0	0	52.799	49.9917	0	6.59584	11.2521	16.7472	13.9869	18.538	7.307	35.286	0	32.1592	20.2996	8.15621	10.8156	16.749
Tet|tetS_1_DQ377340|Tetracyclines|Tetracycline_resistance_ribosomal_protection_proteins|TETS	Tetracyclines	Tetracycline resistance ribosomal protection proteins	TETS		0	0	0	0	0	0	0	0	0	0	0	0	0	0	0	0	0	0	0	0	0	0	0	0	0	0	0.265787	0	0	0	0	0	0	0	0	0	0	0	0	0	0	0	0	0	0
Tet|tetS_3_X92946|Tetracyclines|Tetracycline_resistance_ribosomal_protection_proteins|TETS	Tetracyclines	Tetracycline resistance ribosomal protection proteins	TETS		0	0	0	0	0	0	0	0	0	0	0	0	0	0	0	0	0	0	0	0	0	0	0	0	0	0	0.307317	0	0	0	0	0	0	0	0	0	0	0	0	0	0	0	0	0	0
Tet|tetT_2_AY660530|Tetracyclines|Tetracycline_resistance_ribosomal_protection_proteins|TETT	Tetracyclines	Tetracycline resistance ribosomal protection proteins	TETT		0	0	0	0	0	0	1.45466	0	0	0	49.8562	0	0	0	0	0	0	2.20152	0	0	0	0	3.34236	3.85797	1.99364	0	7.47527	0	0	0	0	0	0	0	0	0	1.05252	0	0	71.8816	0.452947	0	0	0	1.78997
Tet|tetW_1_DQ060146|Tetracyclines|Tetracycline_resistance_ribosomal_protection_proteins|TETW	Tetracyclines	Tetracycline resistance ribosomal protection proteins	TETW		21.115	0	35.4186	0	0	26.5844	14.0823	18.922	42.8224	0	0	0	44.8891	0	23.7661	0	30.9129	0	0	0	0	0	1.67118	1.40587	3.29385	0	22.0271	0	0	32.1731	37.7971	0	8.8252	30.057	11.8915	12.9496	16.2972	24.5685	48.021	0	36.6754	18.7229	16.4852	23.0659	23.6006
Tet|tetW_2_AY049983|Tetracyclines|Tetracycline_resistance_ribosomal_protection_proteins|TETW	Tetracyclines	Tetracycline resistance ribosomal protection proteins	TETW		11.3659	0	45.3582	0	0	13.0006	7.95419	5.59373	66.191	0	0	0	53.5425	0	8.86055	0	29.8021	0	0	0	0	0	0	1.01354	1.3002	0	43.6057	0	0	36.1228	71.1456	0	2.45999	8.7859	6.41645	3.88155	5.83981	14.8258	64.7665	0	59.4426	9.16437	6.67012	12.471	45.8473
Tet|tetW_5_AJ427421|Tetracyclines|Tetracycline_resistance_ribosomal_protection_proteins|TETW	Tetracyclines	Tetracycline resistance ribosomal protection proteins	TETW		19.6453	0	36.2585	0	0	24.4202	14.6394	18.0588	41.8355	0	0	0	57.8691	0	22.4412	0	28.1213	1.20315	0	0	0	0	0	1.07892	3.20717	0	21.5454	0	0	30.7743	39.4355	0	8.90208	27.3853	13.6504	12.2469	15.5162	25.7333	45.9753	0	34.8636	17.9346	12.4071	29.798	22.8785
Tet|tetW_6_FN396364|Tetracyclines|Tetracycline_resistance_ribosomal_protection_proteins|TETW	Tetracyclines	Tetracycline resistance ribosomal protection proteins	TETW		28.3167	0	47.5981	0	0	42.0561	12.5967	25.5861	53.0952	0	0	0	70.8491	0	22.3584	0	44.0235	1.15196	0	0	0	0	0	2.32132	5.72089	0	32.1603	0	0	38.7833	53.424	0	23.3852	48.3995	20.2403	31.9893	19.7263	26.1569	80.2426	0	52.4219	23.2558	12.4071	28.9151	32.1894
Tet|tetX_1_GU014535|Tetracyclines|Tetracycline_inactivation_enzymes|TETX	Tetracyclines	Tetracycline inactivation enzymes	TETX		0	0	1.09996	0	0	0	0	0	0.695641	0	0	0	0	0	0	0	0	1.27995	0	0	0	0	6.16608	6.47355	0	0	1.90204	0	0	0	1.97022	0	0.553497	0	0	0	0	0	0.315343	0	1.19898	0	0	0	1.52674
Tet|tetX_3_AB097942|Tetracyclines|Tetracycline_inactivation_enzymes|TETX	Tetracyclines	Tetracycline inactivation enzymes	TETX		0	30.4183	0	0	0	0.260932	0	0	0	0	0	0	0	0	0	0	0	1.07516	0	0	0	0.194038	13.2542	7.16014	0	0	2.20936	0	0	0.438849	0	0	0	0	0	0	0	0	0	0	0	0	0	0	1.35376
Tet|tetY|AF070999|1680-2855|1176|Tetracyclines|Tetracycline_resistance_major_facilitator_superfamily_MFS_efflux_pumps|TETY	Tetracyclines	Tetracycline resistance major facilitator superfamily MFS efflux pumps	TETY		0	0	0	0	0	0	0	0	0	0	0	0	0	0	0	0	0	0	0	0	0	0	1.55593	0	0	0	0.473434	0	0	0	0	0	0	0	0	0	0	0	0	0	0	0	0	0	0
Tmt|tetQ_2_X58717|Tetracyclines|Tetracycline_resistance_ribosomal_protection_proteins|TETQ	Tetracyclines	Tetracycline resistance ribosomal protection proteins	TETQ		5.58495	0	17.6793	0	0	20.3988	5.81863	3.24574	10.742	0	17.2579	0	16.7658	0	4.96853	0	27.7412	0	0	0	0	0	3.97626	4.02145	0	0	10.781	0	0	22.2167	16.2387	0	1.75274	4.57278	5.3264	3.54693	4.07429	4.44774	11.8456	0	11.1105	4.73	3.5597	4.74561	6.09944
gi|3004512|gb|U14749.1|PAU14749|betalactams|Class_A_betalactamases|CARB	betalactams	Class A betalactamases	CARB		0	0	0	0	0	0	0	0	0	0	0	0	0	0	0	0	0	16.3066	0	0	0	0	0	0	0	0	0	0	0	0	0	0	0	0	0	0	0	0	0	0	0	0	0	0	0
gi|7381164|gb|AF135373.1|betalactams|Class_A_betalactamases|CARB	betalactams	Class A betalactamases	CARB		0	0	0	0	0	0	0.464253	0	0	0	0	0	0	0	0	0	0	0	0	0	0	0	0	0	0	0	0	0	0	0	0	0	0	0	0	0	0	0	0	0	0	0	0	0	0
gi|8118289|gb|AF255921.1|betalactams|Class_D_betalactamases|OXA	betalactams	Class D betalactamases	OXA		0	0	0	0	0	0	0	0	0	0	0	0	0	0	0	0	0	0	0	0	0	0	0	0	0	0	0	0	0	0	0	0	0	0	0.272513	0	0.237667	0	0	0	0	0	0	0	0
[truncated: 83 more columns]
