# Supplementary material for: Characterization of the Microbial Resistome in Conventional and “Raised Without Antibiotics” Beef and Dairy Production Systems
Source: Front Microbiol. 2019 Sep 4;10:1980. doi: 10.3389/fmicb.2019.01980 (PMC6736999; doi:10.3389/fmicb.2019.01980)
Supplement: Supplementary file 5 [file Table_5.XLSX]

## Sheet: Hoja1
Supplementary Table 5. Total number of reads and number of reads aligned to databases
METADATA				SEQUENCING	RESISTOME			MICROBIOME
Sample_ID	Matrix	Farm	Practices	Number of raw reads	Number of raw reads aligned to antiiotic resistance genes (ARGs)	Proportion of raw reads aligned to ARGs	Number of normalized reads aligned to ARGs	Number of raw reads aligned to microbial database (Kraken)	Proportion of raw reads aligned to Kraken	Number of normalized reads aligned to Kraken
F1	Feces	Dairy	Conventional	18032953	7041	0.000390452	693.831	713156	0.0395474	25593.6
F10	Feces	Dairy	Conventional	39588808	18214	0.00046008	609.47	3898534	0.0984757	76894.5
F100	Feces	Feedlot	Conventional	42611811	79634	0.00186882	1166.85	2063053	0.0484151	44003.6
F101	Feces	Feedlot	Conventional	57464213	112444	0.00195677	1226.43	1939617	0.0337535	29848.3
F102	Feces	Feedlot	Conventional	62113241	125446	0.00201963	1300.82	1997128	0.032153	32675.6
F103	Feces	Feedlot	Conventional	64404223	126167	0.00195899	1352.69	2365362	0.0367268	42612.8
F104	Feces	Feedlot	Conventional	48211091	86828	0.001801	1240.56	1986702	0.0412084	41702
F105	Feces	Feedlot	Conventional	46813672	102204	0.00218321	1176.11	1798040	0.0384084	34730.3
F106	Feces	Feedlot	Conventional	43095380	99705	0.00231359	1220.69	1666616	0.0386727	34619.2
F107	Feces	Feedlot	Conventional	87403819	177494	0.00203074	1206.92	2882280	0.0329766	41761.4
F108	Feces	Feedlot	Conventional	48305974	92449	0.00191382	1231.6	2332888	0.048294	52300.3
F109	Feces	Feedlot	Conventional	70777261	146866	0.00207504	1187.98	2469472	0.0348908	39616.5
F11	Feces	Dairy	Conventional	46788394	38159	0.000815566	586.691	4557792	0.0974129	80631.7
F110	Feces	Feedlot	Conventional	33816012	66784	0.00197492	1194.13	1055137	0.0312023	27244
F111	Feces	Feedlot	Conventional	78410135	159456	0.00203361	1289.31	3049443	0.0388909	42609.7
F112	Feces	Feedlot	Conventional	63299397	135874	0.00214653	1259.5	3206807	0.0506609	52998.2
F12	Feces	Dairy	Conventional	38758351	11532	0.000297536	333.198	3507856	0.0905058	64635.3
F13	Feces	Dairy	Conventional	28328413	10178	0.000359286	260.547	3221449	0.113718	67376.5
F14	Feces	Dairy	Conventional	32664983	11520	0.000352671	285.24	3672122	0.112418	72383.7
F15	Feces	Dairy	Conventional	35477862	14269	0.000402194	855.046	1605399	0.0452507	44065.2
F16	Feces	Dairy	Conventional	38075158	16211	0.000425763	715.338	1448967	0.0380554	33376.9
F2	Feces	Dairy	Conventional	45232634	18782	0.000415231	710.686	2769181	0.0612209	55895.3
F3	Feces	Dairy	Conventional	31152866	14012	0.000449782	775.086	1006880	0.0323206	27571.3
F33	Feces	Dairy	RWA	52940614	12932	0.000244274	446.532	2404017	0.0454097	39272.3
F34	Feces	Dairy	RWA	46641747	19218	0.000412034	664.178	4010150	0.0859777	88273.1
F35	Feces	Dairy	RWA	32244702	7571	0.000234798	626.946	1586083	0.0491889	45934.2
F36	Feces	Dairy	RWA	63894420	14575	0.000228111	451.099	3302054	0.0516798	52114
F37	Feces	Dairy	RWA	47910651	10983	0.000229239	570.753	1518518	0.0316948	30501.6
F38	Feces	Dairy	RWA	49107803	10228	0.000208276	501.078	2301409	0.0468644	45929.8
F39	Feces	Dairy	RWA	48023951	8706	0.000181285	481.74	2359945	0.049141	47836.3
F4	Feces	Dairy	Conventional	35749084	15103	0.000422472	739.799	1182482	0.0330773	28879.2
F40	Feces	Dairy	RWA	50311966	11145	0.000221518	572.625	1661703	0.033028	34950
F41	Feces	Dairy	RWA	21732837	6377	0.000293427	675.315	774650	0.0356442	28437
F42	Feces	Dairy	RWA	37846780	7744	0.000204615	567.659	1297763	0.0342899	30377.5
F43	Feces	Dairy	RWA	19807974	3404	0.00017185	644.575	938482	0.047379	38800.2
F44	Feces	Dairy	RWA	39225347	8437	0.000215091	620.733	1233761	0.0314532	29295.9
F45	Feces	Dairy	RWA	24331961	5360	0.000220286	591.546	1004449	0.0412811	32325.6
F46	Feces	Dairy	RWA	47741361	11487	0.000240609	597.286	1505720	0.0315391	30610.9
F47	Feces	Dairy	RWA	38679014	8548	0.000220998	640.156	1329872	0.0343823	32538.8
F48	Feces	Dairy	RWA	40484210	7385	0.000182417	651.867	1189983	0.0293938	27938.9
F5	Feces	Dairy	Conventional	39253658	17235	0.000439067	755.49	1266985	0.0322769	28648.3
F6	Feces	Dairy	Conventional	61958222	26592	0.000429192	658.789	2838651	0.0458156	46655.5
F65	Feces	Feedlot	RWA	39258897	54398	0.00138562	1079.35	1295559	0.0330004	28200.6
F66	Feces	Feedlot	RWA	45547919	33352	0.00073224	938.409	1570660	0.0344837	30762.1
F67	Feces	Feedlot	RWA	46578358	38203	0.000820188	1033.49	1391788	0.0298806	30070.8
F68	Feces	Feedlot	RWA	31104443	23174	0.000745038	1048.83	814426	0.0261836	22836.8
F69	Feces	Feedlot	RWA	72317765	55482	0.000767197	956.966	2147343	0.0296932	29977.1
F7	Feces	Dairy	Conventional	44128726	18376	0.000416418	816.566	2280777	0.0516846	51078.2
F70	Feces	Feedlot	RWA	24662770	29233	0.00118531	1081.14	849062	0.0344269	26847.9
F71	Feces	Feedlot	RWA	4349978	2006	0.000461152	1084.91	113491	0.02609	16267.8
F72	Feces	Feedlot	RWA	59498045	43238	0.000726713	904.504	1780112	0.0299188	29567.1
F73	Feces	Feedlot	RWA	48846944	62985	0.00128944	1163.65	1501901	0.0307471	30018.6
F74	Feces	Feedlot	RWA	41157544	53296	0.00129493	1067.09	1714081	0.0416468	39333.5
F75	Feces	Feedlot	RWA	31310214	41024	0.00131024	1125.21	1029276	0.0328735	30790.7
F76	Feces	Feedlot	RWA	20094491	25526	0.0012703	1151.48	750010	0.0373242	30534.2
F77	Feces	Feedlot	RWA	53976726	81986	0.00151891	1198.31	2350966	0.0435552	44257.7
F78	Feces	Feedlot	RWA	42721697	72415	0.00169504	1111.49	4070920	0.0952893	91528.4
F79	Feces	Feedlot	RWA	45442657	57128	0.00125714	1142.51	1374205	0.0302404	28673
F8	Feces	Dairy	Conventional	52022715	22404	0.000430658	760.67	1706441	0.0328018	33831.2
F80	Feces	Feedlot	RWA	49659869	69606	0.00140165	1121.75	2339986	0.0471203	47805.4
F9	Feces	Dairy	Conventional	30624852	29840	0.000974372	670.878	2376039	0.0775853	56270.9
F97	Feces	Feedlot	Conventional	80234482	126132	0.00157204	1046.8	4476936	0.0557982	51995.6
F98	Feces	Feedlot	Conventional	59346695	136331	0.0022972	1025.23	4398537	0.074116	67651.9
F99	Feces	Feedlot	Conventional	80000764	159743	0.00199677	1268.19	3880078	0.0485005	49320.8
S113	Soil	Feedlot	Conventional	96757727	11456	0.000118399	253.743	31434581	0.324879	1.89827e+06
S114	Soil	Feedlot	Conventional	68111233	43329	0.000636151	442.233	5587496	0.0820349	262659
S115	Soil	Feedlot	Conventional	95687698	31409	0.000328245	408.01	9033092	0.0944018	429188
S116	Soil	Feedlot	Conventional	35574120	9584	0.000269409	277.363	3658493	0.102841	256989
S117	Soil	Feedlot	Conventional	23182837	1254	5.40917e-05	210.863	1225365	0.0528566	126557
S118	Soil	Feedlot	Conventional	95834115	97765	0.00102015	532.585	7749260	0.0808612	262406
S119	Soil	Feedlot	Conventional	40872169	3972	9.7181e-05	190.148	1974976	0.0483208	136576
S120	Soil	Feedlot	Conventional	68265419	33925	0.000496957	426.869	5837227	0.0855078	258583
S17	Soil	Dairy	Conventional	18213105	206	1.13105e-05	60.4815	924332	0.0507509	113344
S18	Soil	Dairy	Conventional	77352765	36025	0.000465723	370.654	5645567	0.0729847	205897
S19	Soil	Dairy	Conventional	16493691	228	1.38235e-05	49.6732	952732	0.0577634	138493
S20	Soil	Dairy	Conventional	29586063	6006	0.000203001	242.06	3620919	0.122386	284004
S21	Soil	Dairy	Conventional	28548183	1068	3.74104e-05	143.703	3194353	0.111893	337279
S22	Soil	Dairy	Conventional	86461100	51712	0.000598096	408.904	8178538	0.0945921	296592
S23	Soil	Dairy	Conventional	56196221	5993	0.000106644	197.9	3648342	0.0649215	230522
S24	Soil	Dairy	Conventional	20231840	3175	0.000156931	238.542	1402674	0.06933	124881
S49	Soil	Dairy	RWA	61076829	9486	0.000155313	216.422	3605217	0.0590276	173476
S50	Soil	Dairy	RWA	90037606	45532	0.0005057	356.789	8295289	0.0921314	261405
S51	Soil	Dairy	RWA	94205618	25859	0.000274495	337.916	5255271	0.0557851	225363
S52	Soil	Dairy	RWA	74032953	28542	0.000385531	318.471	6991616	0.0944392	254958
S53	Soil	Dairy	RWA	62392983	11773	0.000188691	237.935	3632999	0.0582277	173336
S54	Soil	Dairy	RWA	57560327	17974	0.000312264	250.003	4634040	0.0805075	200776
S55	Soil	Dairy	RWA	67057919	16060	0.000239494	290.5	3522359	0.0525271	182191
S56	Soil	Dairy	RWA	66197141	28076	0.000424127	331.73	5681950	0.0858338	234797
S81	Soil	Feedlot	RWA	60037904	9771	0.000162747	228.119	3247134	0.0540847	171730
S82	Soil	Feedlot	RWA	99845174	90429	0.000905692	461.626	9514643	0.095294	274843
S83	Soil	Feedlot	RWA	60930782	18389	0.000301801	294.866	4562786	0.0748847	247059
S84	Soil	Feedlot	RWA	49235695	20608	0.000418558	301.754	4609195	0.0936149	208403
S85	Soil	Feedlot	RWA	56521153	8592	0.000152014	205.133	6928175	0.122577	396778
S86	Soil	Feedlot	RWA	42681034	14841	0.000347719	263.545	4531736	0.106177	252520
S87	Soil	Feedlot	RWA	71653416	12195	0.000170194	224.408	6073175	0.0847576	305992
S88	Soil	Feedlot	RWA	42831859	22605	0.000527761	343.108	4024006	0.0939489	248839
W121	Wastewater	Feedlot	RWA	9776334	401	4.10174e-05	381.179	290191	0.029683	26404.1
W122	Wastewater	Feedlot	RWA	33602294	5292	0.000157489	352.236	1521876	0.0452908	37982.2
W123	Wastewater	Feedlot	RWA	52466467	3610	6.88059e-05	359.848	1350561	0.0257414	43468.9
W124	Wastewater	Feedlot	RWA	37350551	6381	0.000170841	343.952	4001796	0.107142	99388.4
W125	Wastewater	Feedlot	RWA	16815156	657	3.90719e-05	483.8	394244	0.0234458	27069.8
W126	Wastewater	Feedlot	RWA	27056436	3280	0.000121228	416.138	1199001	0.0443148	35586.4
W127	Wastewater	Feedlot	RWA	17226045	665	3.86043e-05	311.33	456307	0.0264894	27703.4
W128	Wastewater	Feedlot	RWA	18577770	2064	0.000111101	363.829	780862	0.0420321	30315.9
W25	Wastewater	Dairy	Conventional	13157215	701	5.32788e-05	1482.03	208803	0.0158698	13588.7
W26	Wastewater	Dairy	Conventional	10189904	1628	0.000159766	1124.31	340268	0.0333927	14154.4
W27	Wastewater	Dairy	Conventional	23260667	2191	9.41933e-05	1076.13	520967	0.0223969	18904
W28	Wastewater	Dairy	Conventional	16960892	3203	0.000188846	1067.31	568759	0.0335336	15804.3
W29	Wastewater	Dairy	Conventional	23564693	1932	8.19871e-05	1059.21	502701	0.0213328	22238.7
W30	Wastewater	Dairy	Conventional	15311659	2099	0.000137085	1006.23	548198	0.0358027	17754.6
W31	Wastewater	Dairy	Conventional	28921616	1865	6.44846e-05	1090.01	1035473	0.0358027	50513.8
W32	Wastewater	Dairy	Conventional	24786219	4049	0.000163357	880.6	1566286	0.0631918	50786.6
W57	Wastewater	Dairy	RWA	15236044	117	7.67916e-06	39.8366	861171	0.056522	79543.2
W58	Wastewater	Dairy	RWA	19016460	285	1.4987e-05	46.2287	1052304	0.0553365	53958.5
W59	Wastewater	Dairy	RWA	10253217	52	5.07158e-06	67.7083	285758	0.0278701	40111.5
W60	Wastewater	Dairy	RWA	14118477	183	1.29617e-05	45.7843	587101	0.0415839	43832.8
W61	Wastewater	Dairy	RWA	15373422	112	7.2853e-06	35.9782	450808	0.0293239	44143.1
W62	Wastewater	Dairy	RWA	16645560	262	1.57399e-05	44.7557	836381	0.0502465	50691.2
W63	Wastewater	Dairy	RWA	15705273	55	3.50201e-06	14.9132	529850	0.0337371	49034.1
W64	Wastewater	Dairy	RWA	10324118	0	0	0	422879	0.0409603	38451.7
W89	Wastewater	Feedlot	Conventional	28220596	6262	0.000221895	360.86	1737971	0.0615852	79697
W90	Wastewater	Feedlot	Conventional	27303463	11842	0.000433718	443.903	2392200	0.0876153	77086.7
W91	Wastewater	Feedlot	Conventional	25850055	5295	0.000204835	458.759	1291081	0.049945	60049
W92	Wastewater	Feedlot	Conventional	34330544	12061	0.00035132	391.871	2930526	0.0853621	76677.1
W93	Wastewater	Feedlot	Conventional	31178523	8568	0.000274805	443.157	1875437	0.0601516	84288.3
W94	Wastewater	Feedlot	Conventional	28874996	14190	0.000491429	476.222	2623773	0.0908666	78088.4
W95	Wastewater	Feedlot	Conventional	36360933	10991	0.000302275	430.126	3155066	0.0867708	115039
W96	Wastewater	Feedlot	Conventional	32392227	13249	0.000409018	433.172	2516014	0.0776734	64150.2
