# Supplementary material for: Characterization of the Microbial Resistome in Conventional and “Raised Without Antibiotics” Beef and Dairy Production Systems
Source: Front Microbiol. 2019 Sep 4;10:1980. doi: 10.3389/fmicb.2019.01980 (PMC6736999; doi:10.3389/fmicb.2019.01980)
Supplement: Supplementary file 10 [file Table_10.XLSX]

## Sheet: Hoja1
Supplementary Table 10. Number of normalized aligned reads to each taxa at phylum level
	Type of farm	Dairy	Feedlot	Feedlot	Dairy	Feedlot	Dairy	Dairy	Dairy	Feedlot	Dairy	Feedlot	Feedlot	Feedlot	Dairy	Dairy	Feedlot	Dairy	Feedlot	Dairy	Dairy	Feedlot	Dairy	Feedlot	Feedlot	Feedlot	Dairy	Feedlot	Feedlot	Feedlot	Feedlot	Dairy	Dairy	Dairy	Dairy	Dairy	Dairy	Feedlot	Feedlot	Feedlot	Dairy	Feedlot	Dairy	Feedlot	Feedlot	Feedlot	Feedlot	Dairy	Feedlot
	Antimicrobial use	Natural	Natural	Natural	Conventional	Natural	Natural	Natural	Conventional	Natural	Conventional	Conventional	Natural	Conventional	Natural	Natural	Natural	Conventional	Natural	Natural	Conventional	Conventional	Conventional	Conventional	Natural	Conventional	Conventional	Natural	Natural	Conventional	Natural	Conventional	Natural	Conventional	Conventional	Natural	Natural	Conventional	Natural	Conventional	Conventional	Natural	Natural	Conventional	Conventional	Conventional	Conventional	Natural	Natural
	Type of sample	Feces.High	Waste.Water	Waste.Water	Feces.Low	Feces.Late	Feces.High	Feces.High	Soil	Feces.Late	Waste.Water	Soil	Feces.Early	Waste.Water	Feces.High	Feces.Low	Feces.Late	Feces.Low	Soil	Feces.Low	Soil	Waste.Water	Feces.Low	Waste.Water	Soil	Feces.Early	Soil	Soil	Feces.Late	Feces.Early	Soil	Feces.Low	Feces.High	Feces.High	Waste.Water	Feces.Low	Feces.Low	Waste.Water	Feces.Late	Feces.Late	Feces.High	Feces.Early	Feces.Low	Feces.Early	Feces.Late	Feces.Early	Feces.Late	Soil	Soil
	Sample ID	F38	W121	W125	F14	F78	F36	F33	S17	F76	W30	S117	F71	W92	F35	F42	F77	F13	S83	F47	S22	W96	F12	W91	S85	F97	S19	S84	F75	F102	S86	F11	F40	F6	W26	F48	F41	W89	F80	F108	F1	F67	F45	F98	F112	F100	F110	S54	S87
Phylum
Proteobacteria		23087.6	17902.4	17058.5	57247.2	33689.1	19001.5	11700.5	64124.5	7935.62	10127.5	73279	3011.73	65295.6	21772.3	7087.05	6462.76	50223.5	157505	7108.19	177034	55430.4	36017.4	50228	326650	16640.1	64096.7	129619	5834.42	9215.37	162005	49593.2	9446.98	9079.25	6791.74	5403.7	7280.07	66352.9	18079	26818.2	7869.06	5953.9	6363.36	40404	25505.5	17288.2	5392.31	136870	233472
Actinobacteria		3716.86	3558.47	4855.04	9352.93	7160.78	12863.2	10102.4	40976	1453.18	962.903	44892.3	2021.66	2149.54	5936.42	5813.64	3916.98	11757.5	78004.9	7455.04	102948	1719.32	20254.6	3591.31	59758.6	18369.3	65229	66598.2	2226.11	4296.33	77901.7	17914.8	6353.61	17127.9	1004.62	5488.31	5377.13	2048.77	2792	4637.97	4001.01	4677.74	10556.4	9277.52	4596.28	10691.3	2206.36	48097.7	59490.5
Firmicutes		12374.3	1364.23	1517.98	2662.79	39602.1	14315.7	12461.5	1581.86	13074	1982.35	1348.33	7235.27	2669.68	12774.3	10252	21924	2367.22	1877.3	10904.7	2820.93	2264.64	4683.88	1974.38	1746	10830	1540.43	1888.9	13072.2	11720.3	1883.15	7516.65	12291.7	13054.1	1873.68	10754.3	10054.3	1911.82	17448.2	14614.7	9144.83	12468.4	9758.53	12242.3	14641.5	10824.7	14098.8	2237.57	1990.29
Bacteroidetes		4364.78	2451.53	2414.29	2316.88	8943.29	3705.32	2998.58	1343.49	6890.36	2286.91	1682.71	2946.05	4700.58	3569.57	5345.72	9393.11	2273.54	2615.48	5302.69	2617.7	3112.13	2570.86	2698.11	2098.99	4807.31	1312.86	2710	7093.35	5862.27	3558.08	3527.85	4592.83	5359.4	2140.96	4464.6	4124.65	7776.63	6582.64	4440.84	3261.74	5471.91	4119.64	4293.87	6814.1	3625	3511.78	2694.13	2792.48
Cyanobacteria		240.494	199.009	217.311	166.641	243.373	267.133	227.1	625.923	196.74	201.684	690.759	217.331	217.446	235.469	246.438	251.846	164.733	792.782	270.844	1306.43	206.873	198.734	213.376	743.581	271.493	706.168	859.62	215.11	302.685	818.662	195.305	245.8	287.054	197.716	267.698	222.642	194.067	250.106	237.399	190.765	254.735	229.758	246.587	234.472	230.78	219.949	1763.55	1014.47
Spirochaetes		1191.65	121.261	125.314	91.8198	1101.61	1035.94	845.206	110.043	208.863	863.28	114.701	234.166	164.876	835.52	736.296	1339.2	85.3998	159.728	543.013	217.639	155.337	172.409	145.352	155.739	232.859	125.035	180.638	1473.65	279.425	161.782	1184	1045.85	692.635	847.877	598.487	546.161	141.87	1698.6	562.215	378.395	294.803	456.766	280.162	253.06	469.345	825.58	201.639	169.201
Deinococcus-Thermus		98.334	116.126	126.538	130.188	99.9844	106.701	107.994	901.793	87.5915	124.877	811.647	74.0996	154.645	95.2912	117.479	120.79	119.707	1241.74	138.926	1933.86	140.551	159.636	152.411	1118.83	147.66	1086.27	1238.76	119.281	115.777	1247.71	134.095	118.705	167.981	121.088	140.364	114.066	142.773	135.475	115.45	131.286	125.279	126.265	148.146	103.953	103.443	116.321	1730.82	1381.38
Acidobacteria		59.1729	70.2703	80.8459	47.7471	51.9651	61.4591	62.6511	926.169	49.6504	90.8563	1175.29	39.3266	83.3655	52.7204	67.5878	67.8433	45.9893	1276.26	80.628	1882.18	80.6557	55.5525	80.5831	1173.27	63.6661	1115.45	1345.98	69.4167	68.6837	1257.35	51.6141	70.3226	89.032	92.2326	82.94	66.7285	81.4106	74.8729	61.0511	63.1704	67.2541	73.0351	70.6565	61.9812	60.288	64.4331	1770.83	1524.04
Planctomycetes		25.6174	87.6577	100.156	24.9468	24.8122	27.7773	29.3642	809.094	23.4598	74.4267	756.85	32.9792	98.0801	24.3875	31.423	31.8201	24.3063	957.27	35.8504	1742.92	103.022	42.6532	98.9182	859.711	35.8839	903.723	949.852	30.7646	37.2991	986.532	35.7087	32.1387	42.9344	74.7973	37.5522	28.053	95.4531	30.13	28.451	31.7245	25.891	32.0192	37.8981	28.7781	28.9023	25.1645	1227.13	1122.3
Chloroflexi		67.3069	98.3784	107.908	33.5138	51.9874	65.2292	60.6817	615.727	51.0985	183.222	542.571	40.5685	144.621	60.1538	66.1358	67.8991	35.1273	787.343	70.9431	1300.28	143.187	55.6251	125.917	725.996	62.9162	724.229	809.559	60.4412	74.2325	775.455	69.9317	73.2424	82.7379	184.552	71.9431	59.029	128.55	67.677	66.2979	56.6931	60.9275	63.5074	68.5704	64.1614	62.9591	60.6226	1147.44	867.641
Gemmatimonadetes		3.88083	10.6306	10.5392	9.12783	7.73569	5.67075	4.65921	466.424	4.42716	8.18578	393.99	3.31172	13.9157	3.08774	5.01407	5.65361	9.05849	656.695	4.99633	1026.42	14.5597	15.6933	14.5765	608.236	5.9655	636.149	883.845	5.65125	4.99229	688.18	7.09629	4.27693	5.9087	9.9381	5.69041	4.56263	12.5525	5.64813	4.8955	5.15392	4.96941	5.34175	5.95607	5.39388	5.2379	4.13223	1166.49	790.179
Verrucomicrobia		30.3606	70.4505	79.6219	13.7111	32.2804	26.7803	24.3207	372.788	29.0868	47.1988	340.666	26.3557	65.7132	24.3017	47.0097	43.2761	13.7107	424.843	48.3768	798.625	62.1046	23.5853	73.0656	409.967	32.4978	466.518	490.197	35.6301	48.333	430.934	28.6124	32.7761	52.8412	44.5471	61.2397	40.7072	61.1369	32.7431	31.8757	30.1922	29.7121	43.9835	34.7689	32.3956	35.601	27.6637	856.008	493.721
Tenericutes		256.194	73.3333	73.9784	107.89	176.539	246.195	272.588	21.6805	196.243	236.226	28.577	138.126	486.458	200.618	185.793	230.552	86.3016	35.8787	180.223	37.1689	314.213	140.061	300.605	38.4291	146.195	23.3398	40.7372	194.591	236.545	39.8664	103.613	227.5	197.058	222.038	171.909	174.164	394.591	211.011	269.977	141.698	244.086	159.034	171.35	261.087	225.021	269.783	36.8091	37.3823
Chlorobi		65.4449	106.937	112.939	47.0122	58.9206	61.9109	57.5436	148.6	53.3328	143.222	153.491	40.4305	114.753	56.9231	73.4413	65.2582	46.4606	231.59	78.8047	330.925	111.256	62.8277	112.303	212.933	75.1653	181.717	243.465	66.2738	73.2149	231.872	56.2984	77.9306	83.2999	136.257	81.54	63.3421	108.864	72.1795	68.8224	54.4296	68.6948	70.786	73.7857	70.5565	60.601	62.4289	329.618	254.366
Synergistetes		37.5931	40	42.3608	6.78786	31.0097	35.598	35.7846	58.1273	32.2314	58.6357	52.9314	27.3217	102.667	33.1932	39.6815	40.0216	6.45571	73.5879	49.7028	125.362	89.6425	15.9836	69.6736	66.2397	38.8723	78.9108	74.2855	42.4297	42.1801	73.2141	26.4975	41.8029	55.7795	60.4132	49.4298	40.0656	76.2632	49.8683	41.7764	38.4106	44.3906	44.8894	41.5111	40.8579	34.2028	42.1884	91.4195	84.9686
Nitrospirae		13.0537	11.6216	12.851	5.74357	8.73888	10.8897	9.1583	65.0416	11.13	19.1582	87.597	8.41728	18.3482	10.3211	13.5675	14.1712	6.08681	158.002	15.1547	148.99	17.9486	5.91448	14.5765	139.895	9.31755	89.0525	156.98	11.5745	13.4824	146.32	9.52581	12.8925	13.407	16.6507	12.3744	11.3709	17.429	12.442	12.2278	9.64619	10.1476	10.5898	9.10039	12.0636	9.80801	11.3575	237.158	191.179
Fusobacteria		89.0827	18.6486	21.9623	30.5163	75.1053	81.6962	84.7303	3.63295	66.4488	25.254	5.59756	45.8121	31.2331	70.818	61.1217	77.3837	27.6263	6.53766	59.435	7.57338	27.9144	38.5348	23.8816	7.02287	58.4846	5.41817	9.89021	61.8918	73.6442	8.24265	36.8797	76.3679	59.1192	30.163	54.1718	58.9221	21.1767	65.9685	90.0509	44.261	73.2049	46.6075	63.4609	86.3506	69.5534	84.055	8.52639	7.21154
Thermotogae		42.5519	16.5766	17.2707	15.9737	32.9937	38.4334	37.8981	17.8132	31.2384	69.8984	21.8992	28.8395	35.047	33.279	34.5313	38.8499	14.4485	25.2092	32.1328	32.0734	30.977	21.2268	23.3773	24.6081	30.6797	20.978	29.3656	31.4899	36.202	29.1994	26.3052	38.0606	36.817	67.9976	30.9811	31.0116	23.4795	34.4918	38.9006	26.8491	42.4488	28.0832	39.5005	33.6552	35.0584	38.452	35.1454	29.1896
Aquificae		36.7503	9.54955	8.97532	9.80468	27.8886	31.9369	33.2549	23.3212	30.204	11.2627	24.0597	14.7647	16.6473	31.049	29.7668	37.8457	8.97651	27.249	27.0417	41.9153	16.3169	12.8994	11.5053	26.1812	24.0893	24.3123	31.3262	28.7096	33.9285	29.8998	19.2963	33.7014	29.3348	11.2458	28.9489	24.8806	12.8686	34.4717	34.3124	19.362	31.5495	23.1163	23.915	35.7708	28.2346	28.8266	34.979	34.5859
Ignavibacteriae		20.3842	9.27928	10.6752	11.2938	6.57645	18.6948	15.7709	10.3129	10.3025	26.7634	16.8909	12.143	23.7856	15.4673	20.0563	14.0596	10.3086	23.5879	19.6538	24.151	24.8519	13.4436	15.3557	26.7431	17.2147	12.9203	31.2391	13.8713	22.672	27.7449	13.6857	20.4182	18.1596	27.7221	18.9455	16.3257	21.9443	14.854	18.199	11.9446	14.073	16.3064	14.996	22.5122	14.3364	14.1288	33.0242	25.4611
Chlamydiae		19.071	14.4144	16.8627	12.338	12.5287	17.9003	17.7402	13.9459	13.4056	27.2859	15.9089	10.2111	17.9101	15.0099	13.5675	16.5517	12.1326	21.0774	14.7048	22.4758	16.342	13.8246	15.1265	23.653	14.5331	10.2806	25.7058	14.3548	15.74	24.3508	10.9416	17.3133	16.6985	24.5837	14.2712	14.1156	14.765	14.4319	18.4185	11.5267	16.9336	11.933	15.9332	17.6997	16.4441	19.424	24.4978	23.1064
Fibrobacteres		23.7946	3.96396	4.62365	3.21021	25.9045	21.0472	18.7329	8.20345	24.7838	8.76633	10.4095	16.5586	3.40162	19.6701	23.4368	32.4152	2.60278	11.7155	25.3605	21.01	2.63581	13.5344	4.40044	11.9108	25.021	10.0028	12.8093	26.8963	34.0557	10.9902	19.8032	24.2428	29.6399	6.88693	25.2456	20.318	3.47677	28.4416	24.4556	22.0086	26.7471	22.9914	28.1931	22.0762	25.4382	63.6908	16.8032	14.2268
Chrysiogenetes		12.2305	7.20721	7.61542	12.5121	9.71978	10.8741	10.4552	11.602	12.9505	34.717	16.6945	6.48544	12.9622	11.8649	14.3616	12.4788	13.6287	19.1423	17.2622	25.5471	11.9239	12.5909	12.1929	18.0909	12.9423	13.476	22.046	15.0196	15.4856	19.8254	11.2737	13.6944	20.2791	34.1731	17.7261	14.08	11.3785	16.864	14.2035	13.4768	14.3027	14.9944	16.3868	13.1294	12.2287	12.9658	30.4455	23.5479
Candidatus Saccharibacteria		8.60447	10.4505	11.4911	3.79037	5.28346	11.7933	10.4392	42.072	2.35839	4.35414	32.7016	7.45136	14.9981	11.579	11.9793	2.99418	3.32008	53.8703	11.1056	25.5122	14.6099	5.93262	14.4848	59.7225	3.89746	12.9203	70.2335	4.9864	6.74118	89.1607	7.9003	12.07	9.52136	6.53823	11.3582	9.1609	11.1979	8.66314	3.22708	7.62641	3.9463	9.68387	2.22219	1.92177	4.79967	1.75682	26.5774	71.3795
Deferribacteres		15.9741	7.74775	8.49935	6.84587	22.6275	16.5449	14.7782	16.4069	18.7016	15.9652	14.4358	9.52118	12.8076	15.9819	16.0178	22.1681	6.04583	20.0314	14.8943	29.2814	12.0243	9.45228	9.48845	18.9898	12.556	14.7263	20.4339	17.9813	17.5207	18.2092	9.64816	16.9638	17.7743	15.4302	17.839	16.5039	10.34	17.4469	17.5404	9.78549	15.8061	14.5258	13.4238	14.0015	16.0267	14.2277	27.1597	25.2649
Cloacimonetes		3.82203	7.92793	8.22737	1.89518	2.87581	4.8918	4.30696	9.14098	2.64802	97.4746	7.85623	2.75976	10.308	4.20276	4.33342	2.64083	1.76251	7.53138	8.0036	17.4851	9.51401	4.37236	9.80931	7.30378	3.99973	11.9478	9.23667	2.9314	3.45009	8.29652	5.15617	4.11243	4.1104	91.6224	4.31297	3.81407	7.72114	3.53762	4.08325	3.02967	4.36389	5.62289	3.34084	2.69694	2.98414	3.31568	15.2643	9.76256
Thermodesulfobacteria		5.78205	4.68468	5.16761	3.19087	3.65606	5.74865	5.74795	10.5473	5.54429	8.12772	10.0167	5.65751	5.28282	4.63162	5.30901	4.57496	3.58651	13.4414	4.78322	22.9993	5.04569	4.10022	5.63806	14.3266	6.20412	12.2256	16.8177	4.44243	6.59809	14.492	3.81032	5.90134	5.84448	6.53823	4.60653	4.59827	3.9283	5.26623	6.69564	3.6565	5.36613	3.9985	6.21306	6.83117	5.09182	5.88905	18.0926	14.8155
Elusimicrobia		6.37005	2.79279	1.49589	1.79849	7.02232	5.60844	6.32435	8.32064	6.8683	3.59942	8.54365	3.58769	3.65932	5.2606	5.74009	6.80664	1.92647	8.159	6.58284	13.2621	3.4391	3.17495	2.42941	9.71965	4.17017	7.22423	9.89021	5.68147	6.12112	8.29652	4.98139	6.8472	5.95687	2.61529	6.68398	6.98653	2.70917	6.65313	6.32244	4.07438	6.57716	4.56079	5.5328	5.15164	6.78214	6.40867	10.3149	7.84929
Armatimonadetes		3.76323	3.69369	4.62365	0.734868	4.48091	3.50527	3.2022	9.60975	5.00641	3.48331	10.8023	1.79385	2.80892	3.17351	3.53934	5.7094	1.10669	14.1736	3.40982	18.1133	2.5605	2.44925	3.25449	14.1019	3.8861	10.1417	14.8135	5.28861	4.24504	16.4853	2.65674	3.78344	4.33519	2.964	4.76459	2.56648	2.25764	4.40192	3.64419	2.40284	5.09469	2.99888	3.37108	4.05349	3.27629	3.81056	18.7997	17.6609
Dictyoglomi		6.13485	2.61261	3.53573	4.31251	5.08282	6.20044	5.812	4.21891	4.75816	4.47025	2.94609	3.58769	3.60778	5.43214	3.76622	5.7094	3.38156	2.45816	3.95444	6.38677	3.48931	3.5378	3.16282	3.03388	7.27223	3.19533	3.18055	4.35177	5.70774	3.01692	3.16362	5.75741	4.15857	3.48705	4.20007	4.27746	2.88978	4.60292	5.92729	3.44756	4.82325	4.62327	5.92584	4.31188	6.01002	5.8643	4.11762	3.9737
Caldiserica		2.84202	2.16216	2.51581	0.541481	2.45224	2.10316	3.04209	7.61749	1.94464	2.55443	6.57959	1.51787	2.29352	2.20145	1.70161	2.28748	0.512358	6.64226	2.32057	12.9131	2.66091	0.761988	1.78768	5.95539	1.38627	7.64101	5.92541	1.9039	2.32126	5.97996	1.32837	2.36465	2.52083	3.3127	2.77746	2.35261	1.80611	2.75371	2.19529	1.91531	2.73526	1.62439	3.29549	1.98637	1.94073	2.27644	13.8918	8.14364
[truncated: 80 more columns]
